# Supplementary material for: Genetic correlation between multiple myeloma and chronic lymphocytic leukaemia provides evidence for shared aetiology
Source: Blood Cancer J. 2018 Dec 21;9(1):1. doi: 10.1038/s41408-018-0162-8 (PMC6315026; doi:10.1038/s41408-018-0162-8)
Supplement: Supplementary file 2 — Supplementary Data [file 41408_2018_162_MOESM2_ESM.xlsx]

## Sheet: CLL vs MM formatted
rsID	Chromosome	Locus	Position (hg19)	Effect Allele	Other Allele	P	beta	se	Q	Phet	I2
rs10936600	3	3q26.2	169514585	T	A	1.15067e-16	-0.179452	0.0216518	4.21202	0.648009	0
rs13069553	3	3q26.2	169508272	G	A	1.25513e-16	-0.179257	0.0216552	4.02686	0.673042	0
rs7621631	3	3q26.2	169512145	A	C	1.28097e-16	-0.179023	0.0216333	4.32242	0.633132	0
rs1317082	3	3q26.2	169497585	G	A	2.20295e-16	-0.177631	0.0216347	4.41605	0.620563	0
rs10936599	3	3q26.2	169492101	T	C	2.40615e-16	-0.1774	0.0216344	4.53208	0.605063	54.0973
rs7633750	3	3q26.2	169509244	A	G	4.42522e-16	-0.171735	0.0211332	2.52376	0.865799	36.594
rs10936601	3	3q26.2	169528449	T	C	4.66439e-16	-0.171666	0.0211413	2.46029	0.872886	45.8482
rs3821383	3	3q26.2	169489946	G	A	4.53743e-15	-0.165597	0.0211245	2.59294	0.857924	48.0007
rs9271176	6	6p21.32	32578127	G	A	2.30652e-09	-0.116966	0.0195773	4.33348	0.631645	47.2745
rs1050976	6	6p25.3	408079	T	C	3.74111e-07	0.0940631	0.0185102	5.03816	0.538928	0
rs9391997	6	6p25.3	409119	G	A	5.88896e-07	0.0924372	0.0185066	5.50807	0.480482	41.1265
rs872071	6	6p25.3	411064	G	A	7.50992e-07	0.0913751	0.0184682	5.20061	0.518353	43.8764
rs9392504	6	6p25.3	412802	A	G	7.81068e-07	0.0915799	0.0185383	3.3273	0.766787	0
rs1050979	6	6p25.3	410417	G	A	8.0538e-07	0.0911538	0.0184744	5.23252	0.514356	0
rs58055674	2	2q13	111831793	C	T	1.19532e-05	-0.108818	0.0248532	2.44864	0.874171	46.8562
rs9378805	6	6p25.3	417727	C	A	8.7638e-05	0.0725427	0.018494	3.39831	0.757446	36.6062
rs140522	22	22q13.33	50971266	T	C	0.000118568	-0.0754942	0.0196136	10.6674	0.0992156	0
rs4533473	2	2q13	111856057	A	G	0.000329861	-0.0866458	0.024131	1.38156	0.96697	0
rs12711846	2	2q13	111856293	G	A	0.000334086	-0.0870265	0.0242594	1.4648	0.961798	0
rs7082101	10	10q23.31	90741615	A	C	0.000824606	-0.0623238	0.0186353	7.14179	0.307933	0
rs7914490	10	10q23.31	90747447	G	A	0.000836733	-0.0622401	0.0186328	7.21284	0.301612	12.9823
rs7082720	10	10q23.31	90742049	T	C	0.000846937	-0.0620909	0.0186069	7.11382	0.31045	13.9112
rs11601504	11	11q23.2	113526853	C	T	0.000850489	0.0897889	0.0269166	11.0024	0.0883035	43.2117
rs1926199	10	10q23.31	90746660	T	G	0.000854535	-0.0621431	0.0186364	7.21444	0.30147	40.5231
rs1926197	10	10q23.31	90748626	G	A	0.00085918	-0.0620582	0.0186194	7.09776	0.311901	23.2671
rs1926200	10	10q23.31	90746533	A	G	0.000881262	-0.0619167	0.0186164	7.257	0.297733	19.0215
rs1800682	10	10q23.31	90749963	G	A	0.000905806	-0.0617851	0.0186197	7.99366	0.238568	0
rs7069841	10	10q23.31	90741955	C	T	0.00091228	-0.0617032	0.0186062	7.42648	0.283199	0
rs7910825	10	10q23.31	90743341	A	G	0.000944924	-0.0615582	0.0186177	7.45321	0.280958	41.2656
rs1926201	10	10q23.31	90746360	C	G	0.000974193	-0.0613013	0.0185881	7.25991	0.297478	45.1669
rs7910660	10	10q23.31	90743197	A	G	0.00101294	-0.0611743	0.0186115	7.3399	0.290554	40.7021
rs7097572	10	10q23.31	90753260	C	T	0.0011495	-0.0608846	0.0187272	11.836	0.0657288	40.1341
rs7069061	10	10q23.31	90754909	G	A	0.00124083	-0.0606512	0.0187814	11.1291	0.0844681	38.6634
rs6586165	10	10q23.31	90755056	A	T	0.00124275	-0.0606029	0.018769	11.0011	0.0883418	37.9167
rs1324551	10	10q23.31	90751516	T	C	0.00132581	-0.0598533	0.0186439	11.08	0.0859361	0
rs3824729	10	10q23.31	90752616	G	A	0.00139405	-0.0597483	0.0186954	11.3031	0.079448	48.0476
rs17749561	18	18q21.33	60783211	A	G	0.00163259	-0.103098	0.0327293	6.22556	0.398403	0
rs7072828	10	10q23.31	90754953	G	T	0.00163402	-0.0580454	0.0184285	11.5386	0.0730897	6.97424
rs7897395	10	10q23.31	90754607	C	T	0.00165164	-0.0581779	0.018489	11.3797	0.0773272	22.662
rs10887877	10	10q23.31	90753038	G	A	0.00169717	-0.0580418	0.0184925	11.4806	0.0746108	14.2083
rs6586164	10	10q23.31	90752031	A	T	0.00171755	-0.0583667	0.0186168	10.5873	0.101998	0
rs1926196	10	10q23.31	90753748	C	T	0.00177905	-0.0582688	0.018647	10.9793	0.0890172	0
rs6586163	10	10q23.31	90752018	C	A	0.00178993	-0.0577639	0.0184961	10.705	0.0979327	0
rs6586166	10	10q23.31	90756065	T	C	0.00182233	-0.0581927	0.0186649	11.5722	0.0722218	0
rs4987855	18	18q21.33	60793549	T	C	0.00187137	-0.101559	0.0326563	5.60448	0.46892	43.0783
rs6586167	10	10q23.31	90756146	G	T	0.00190788	-0.057778	0.0186128	11.6509	0.0702253	36.2353
rs1926195	10	10q23.31	90753758	A	G	0.00193237	-0.0573974	0.0185127	11.146	0.0839669	15.6432
rs4987856	18	18q21.33	60793494	T	C	0.00194306	-0.101146	0.0326403	5.6808	0.459879	0
rs17676919	18	18q21.33	60783729	G	A	0.00215201	-0.100489	0.0327497	6.13534	0.408202	0
rs17676949	18	18q21.33	60785638	A	G	0.00230785	-0.0999336	0.0327924	6.16786	0.404652	38.8264
rs77551289	18	18q21.33	60788745	G	A	0.00238128	-0.0991099	0.032623	6.1257	0.409258	19.2081
rs4987845	18	18q21.33	60795188	T	C	0.00273216	-0.0981638	0.0327609	5.77472	0.448894	15.4663
rs61903078	11	11q23.2	113555502	A	G	0.0038402	0.0854874	0.0295702	13.8574	0.0312699	16.8335
rs1859333	12	12q24.13	113370966	C	T	0.00507532	-0.0545192	0.0194558	6.8046	0.339296	16.815
rs3759376	12	12q24.13	113373563	G	A	0.00514955	-0.0543224	0.019418	6.94548	0.325918	17.3212
rs1859329	12	12q24.13	113376452	T	C	0.00518254	-0.0546011	0.019532	6.7151	0.348	15.6571
rs4767037	12	12q24.13	113372804	C	A	0.00518528	-0.0542861	0.0194206	6.90055	0.330143	15.9875
rs1981556	12	12q24.13	113372961	G	C	0.00555828	-0.0547271	0.0197374	7.98911	0.238902	24.9406
rs1859331	12	12q24.13	113376331	A	C	0.00637864	-0.0533341	0.0195531	6.46939	0.37271	0
rs4767034	12	12q24.13	113364471	G	A	0.00682004	-0.0527863	0.0195107	6.68737	0.350728	15.0825
rs1002015	2	2q13	111616619	C	T	0.00686236	-0.0512596	0.0189608	10.2988	0.112621	35.0355
rs9971885	12	12q24.13	113371646	C	A	0.00694085	-0.0526384	0.0194981	7.68992	0.261712	0
rs10850100	12	12q24.13	113364512	C	T	0.00716646	-0.0524714	0.0195133	6.75627	0.343977	0
rs11606211	11	11q23.2	113543533	A	C	0.0072366	0.0727764	0.0270972	14.3284	0.0261749	0
rs4766666	12	12q24.13	113364332	G	A	0.00750276	-0.0522913	0.0195579	5.88944	0.435689	0
rs4766665	12	12q24.13	113363109	C	T	0.00769469	-0.0519281	0.0194839	6.66057	0.35338	37.6487
rs6489876	12	12q24.13	113368055	A	G	0.00783221	-0.057666	0.0216853	6.86654	0.333366	0
rs7298184	12	12q24.13	113368249	A	C	0.00788904	-0.0518087	0.0195005	6.54479	0.365	0
rs6489875	12	12q24.13	113368030	A	G	0.00790467	-0.057558	0.02167	6.88902	0.331233	0
rs7316586	12	12q24.13	113365828	T	C	0.00792723	-0.0517102	0.0194754	6.6196	0.357462	41.7406
rs7305035	12	12q24.13	113365803	C	T	0.00797975	-0.0516773	0.0194794	6.88666	0.331456	42.4103
rs10850098	12	12q24.13	113362058	C	G	0.00800788	-0.0517088	0.0195	6.5507	0.364401	44.2531
rs7972033	12	12q24.13	113363283	T	C	0.00802811	-0.0516923	0.0195	6.76992	0.34265	37.6954
rs6489878	12	12q24.13	113368125	G	A	0.00830433	-0.057188	0.0216667	7.01063	0.319866	40.2086
rs1981557	12	12q24.13	113372866	C	G	0.00833278	-0.0571459	0.0216603	8.49338	0.204138	40.9076
rs57484342	12	12q24.13	113371973	G	A	0.00837892	-0.0520631	0.0197478	9.46283	0.149173	17.3543
rs12322160	12	12q24.13	113368505	G	A	0.00843222	-0.0571161	0.0216821	6.9721	0.323435	18.255
rs4767032	12	12q24.13	113363077	G	T	0.00845605	-0.0512686	0.0194694	6.7661	0.343021	45.4601
rs3815178	12	12q24.13	113376320	T	C	0.00845709	-0.051864	0.0196958	7.75341	0.256731	49.3072
rs6489867	12	12q24.13	113363550	T	C	0.00845831	-0.0570599	0.0216694	7.30868	0.293242	46.0872
rs2384073	12	12q24.13	113367595	G	A	0.00862927	-0.0569101	0.0216685	7.12547	0.3094	46.9173
rs2384071	12	12q24.13	113367343	G	A	0.0086354	-0.0511764	0.0194872	6.76733	0.342901	0
rs4766663	12	12q24.13	113362974	G	A	0.00866193	-0.0511926	0.0195011	6.53391	0.366106	35.8318
rs7958379	12	12q24.13	113363284	G	A	0.00871925	-0.0569111	0.021698	7.29737	0.29422	14.6755
rs4767040	12	12q24.13	113374017	C	G	0.00877953	-0.056663	0.0216228	8.684	0.192145	12.8264
rs4766671	12	12q24.13	113365065	G	A	0.00911095	-0.0565415	0.0216812	7.27255	0.296376	0
rs6489877	12	12q24.13	113368079	G	A	0.00917068	-0.0512287	0.0196608	6.83753	0.336134	15.9929
rs10774679	12	12q24.13	113374748	T	C	0.00929657	-0.0509418	0.0195858	6.97097	0.32354	19.4978
rs6489866	12	12q24.13	113363408	G	A	0.00970386	-0.0560691	0.0216801	7.29458	0.294462	0.332675
rs4766675	12	12q24.13	113365453	T	A	0.0101206	-0.0505543	0.0196581	7.14139	0.307969	0
rs4766673	12	12q24.13	113365161	G	A	0.0101238	-0.0506508	0.0196964	7.23417	0.299733	8.2873
rs4766676	12	12q24.13	113365581	T	C	0.0101829	-0.0556906	0.0216732	7.43937	0.282117	0
rs7304898	12	12q24.13	113365667	C	T	0.0108814	-0.0500528	0.0196556	7.06677	0.314716	0
rs10850099	12	12q24.13	113364504	G	A	0.0110258	-0.0501381	0.0197248	6.9875	0.322005	0
rs10850097	12	12q24.13	113361117	T	C	0.0118126	-0.0494492	0.0196407	7.20246	0.302529	0
rs10774676	12	12q24.13	113362407	G	A	0.0120103	-0.0495666	0.0197332	7.2132	0.30158	13.5103
rs10774673	12	12q24.13	113361158	T	C	0.012181	-0.0492402	0.0196422	7.38184	0.286973	0
rs4766664	12	12q24.13	113362997	G	T	0.0121858	-0.0493099	0.0196711	6.96329	0.324255	0
rs10774674	12	12q24.13	113361174	C	T	0.0123356	-0.0491587	0.0196446	7.35172	0.289541	0
rs4988618	12	12q24.13	113363178	A	G	0.0129025	-0.053788	0.0216324	8.69311	0.191587	18.2138
rs10850095	12	12q24.13	113360575	C	T	0.013096	-0.048736	0.0196425	7.1733	0.305118	0
rs10850094	12	12q24.13	113360563	C	T	0.0134938	-0.048596	0.0196708	7.30385	0.293659	0
rs6489869	12	12q24.13	113363922	C	A	0.0144068	-0.0480241	0.019626	7.28735	0.295089	0
rs4767026	12	12q24.13	113359132	G	A	0.0148906	-0.0478693	0.0196586	7.51616	0.275735	28.023
rs6489864	12	12q24.13	113360025	G	A	0.0151901	-0.0476623	0.0196318	7.21896	0.301071	0
rs111614192	11	11q23.2	113525585	A	G	0.0152734	0.0599871	0.0247285	15.5907	0.0161282	0
rs2456455	8	8q24.21	128209082	C	T	0.0157289	0.0452797	0.0187482	2.93614	0.816818	0
rs35847220	12	12q24.13	113361706	C	C	0.0157915	-0.0522483	0.0216466	8.83428	0.183115	0
rs10850093	12	12q24.13	113360468	T	C	0.0159865	-0.0473562	0.0196562	7.43076	0.28284	0
rs1859336	12	12q24.13	113367309	T	C	0.0162219	-0.0469871	0.0195463	7.46359	0.280092	0
rs4767027	12	12q24.13	113359157	C	T	0.0163929	-0.0472056	0.0196686	7.56844	0.271455	0
rs2466031	8	8q24.21	128209609	G	A	0.0165935	0.044916	0.0187494	2.9811	0.811215	0
rs10774671	12	12q24.13	113357193	A	G	0.0168554	-0.0472609	0.0197757	7.22243	0.300766	0
rs10850092	12	12q24.13	113359703	G	C	0.017476	-0.0519713	0.0218685	7.51664	0.275696	0
rs4767024	12	12q24.13	113358791	C	T	0.0184674	-0.0462816	0.0196432	7.30468	0.293587	39.7889
rs4767030	12	12q24.13	113359577	T	C	0.0190704	-0.0464648	0.0198216	7.66049	0.264046	38.3643
rs17532479	11	11q23.2	113522981	C	T	0.0190758	0.0575938	0.0245703	16.1108	0.0131713	0
rs7135577	12	12q24.13	113358106	G	A	0.0192509	-0.0512857	0.021911	7.92753	0.243461	0
rs2660	12	12q24.13	113357442	A	G	0.0197178	-0.0461527	0.0197938	8.14258	0.227843	0
rs4767028	12	12q24.13	113359188	G	A	0.0204844	-0.045505	0.0196366	7.00746	0.320158	0
rs6489865	12	12q24.13	113360302	G	A	0.0209474	-0.0505945	0.0219125	7.76371	0.255931	0
rs735665	11	11q24.1	123361397	A	G	0.0209711	-0.0532957	0.0230867	3.49143	0.74511	0
rs61905028	11	11q23.2	113534541	C	T	0.0211127	0.0566384	0.0245617	16.48	0.0113969	0
rs61905027	11	11q23.2	113534482	T	C	0.0216574	0.0566106	0.0246527	16.426	0.0116412	0
rs61905031	11	11q23.2	113536664	T	C	0.0221751	0.056181	0.0245615	16.3491	0.0119978	31.7976
rs10774675	12	12q24.13	113361237	T	C	0.0235596	-0.0447703	0.0197728	7.55319	0.272698	0
rs369173	16	18q21.32	85929282	G	T	0.0244275	-0.0439494	0.0195302	11.4088	0.0765342	0
rs11604889	11	11q23.2	113524197	G	A	0.0247472	0.0557622	0.0248348	16.6395	0.0107037	8.88535
rs73004095	11	11q23.2	113525268	T	C	0.024784	0.0555746	0.0247576	16.6052	0.0108491	0
rs11066451	12	12q24.13	113361443	A	G	0.0249989	-0.044338	0.0197812	7.71538	0.259706	0
rs2466028	8	8q24.21	128200556	C	T	0.0404599	0.0389504	0.0190093	2.50466	0.867946	0
rs2466029	8	8q24.21	128200971	G	C	0.041973	0.0387017	0.0190294	2.27103	0.893162	0
rs2456451	8	8q24.21	128196627	A	G	0.0424773	0.0390431	0.0192443	1.44669	0.962957	0
rs9851967	3	3q28	188087628	T	C	0.0462111	0.0372538	0.018688	3.27346	0.773824	0
rs1021954	8	8q24.21	128203857	G	A	0.0468571	0.0377154	0.0189754	2.30709	0.889402	22.9916
rs6677615	1	1p36.11	23942802	A	G	0.0487896	0.0402904	0.0204476	4.79249	0.57069	47.738
rs1021955	8	8q24.21	128203973	G	A	0.058586	0.035887	0.0189749	2.16374	0.90404	0
rs210134	6	6p21.31	33540209	G	A	0.058993	0.0381855	0.0202227	1.04206	0.983967	45.3519
rs4987852	18	18q21.33	60793921	C	T	0.0603883	0.0683845	0.0364145	5.09108	0.532185	56.7019
rs897586	8	8q24.21	128193294	A	G	0.061361	0.0358751	0.0191755	1.59036	0.953268	0
rs4368253	18	18q21.32	57622287	C	T	0.064133	-0.036737	0.0198444	13.3327	0.0380468	45.4662
rs210143	6	6p21.31	33546930	C	T	0.0646707	0.0379702	0.0205519	1.48456	0.960514	46.1691
rs34676223	1	1p36.11	23943735	A	C	0.0663709	0.0376697	0.0205183	4.73066	0.578792	48.1516
rs9834159	3	3q28	188115232	A	T	0.0681957	-0.0342938	0.0188044	1.83158	0.934518	43.3286
rs72941314	18	18q21.33	60783251	A	G	0.0685866	0.0669622	0.0367695	5.46114	0.486166	48.5019
rs2456449	8	8q24.21	128192981	G	A	0.0687391	0.034931	0.0191915	1.63592	0.94996	0
rs2456453	8	8q24.21	128201359	T	C	0.0717124	0.0344196	0.019112	1.86537	0.931654	63.5922
rs210142	6	6p21.31	33546837	C	T	0.0726738	0.0368583	0.0205353	1.60542	0.952187	10.6492
rs72941317	18	18q21.33	60785582	T	A	0.0770313	0.064857	0.0366802	5.41804	0.491417	11.8244
rs8088707	18	18q21.32	57609263	A	G	0.0886348	-0.033882	0.0198997	13.6136	0.0342629	63.4725
rs9947072	18	18q21.32	57611348	C	T	0.0936244	-0.0333148	0.0198707	13.4659	0.0362059	0
rs793899	4	4q35.1	185252818	C	T	0.101873	0.0307076	0.0187717	6.29039	0.391459	58.1253
rs4637409	4	4q24	102753408	G	A	0.131374	0.0305739	0.020265	9.46465	0.149083	13.6129
rs7254272	19	19p13.3	4069119	A	G	0.133541	0.0369584	0.0246343	2.26267	0.894026	10.2787
rs35102815	15	15q23	70011197	A	T	0.151234	0.0284385	0.0198152	6.34252	0.385934	63.8668
rs11637565	15	15q23	70020525	A	G	0.172497	-0.0259525	0.0190236	4.74776	0.576547	61.5154
rs10423017	19	19p13.3	4059164	T	G	0.179565	0.0319449	0.0238023	2.12144	0.908198	63.9412
rs59394312	19	19p13.3	4070163	G	C	0.185792	0.032661	0.0246846	1.80162	0.937009	62.758
rs895330	19	19p13.3	4060707	G	C	0.198029	0.0306089	0.0237797	1.95254	0.924011	13.0504
rs10415135	19	19p13.3	4061544	T	C	0.203573	0.0303368	0.0238602	1.67872	0.946752	7.25561
rs11085058	19	19p13.3	4070990	A	G	0.206207	0.0311568	0.0246482	2.38766	0.880823	0
rs10414261	19	19p13.3	4061190	T	C	0.212151	0.0296626	0.0237744	2.17914	0.902508	44.6893
rs67602344	19	19p13.3	4056207	A	C	0.219591	0.0291358	0.0237336	2.05719	0.914365	41.993
rs4776475	15	15q23	70022760	A	G	0.227206	-0.022995	0.0190421	5.30715	0.505065	13.8942
rs66534382	19	19p13.3	4056366	A	G	0.231738	0.028386	0.0237362	2.11246	0.90907	0
rs7176508	15	15q23	70018990	G	A	0.232784	-0.0227054	0.0190287	5.24363	0.512967	0
rs66833742	19	19p13.3	4063486	T	C	0.233017	0.028405	0.0238172	2.15686	0.904722	0
rs11072111	15	15q23	70004608	C	G	0.234148	-0.0226327	0.0190232	5.40167	0.49342	43.9515
rs7259699	19	19p13.3	4072146	A	G	0.234601	0.0292421	0.0246023	2.64835	0.85151	0
rs4776471	15	15q23	69992458	C	T	0.238751	-0.0224723	0.0190748	5.11737	0.52885	0
rs8037657	15	15q23	70000145	A	G	0.239921	-0.0223611	0.0190277	5.13663	0.526413	0
rs4776477	15	15q23	70024407	G	A	0.244199	-0.0221893	0.0190539	5.53639	0.47707	22.6147
rs11072113	15	15q23	70018281	C	T	0.244227	-0.0221497	0.019021	5.06003	0.536137	8.32406
rs7496241	15	15q23	69999433	A	C	0.249164	-0.0219213	0.0190226	5.03975	0.538726	0
rs4777184	15	15q23	70007323	C	T	0.250622	-0.0218485	0.0190179	5.1941	0.51917	21.7749
rs3902140	15	15q23	70004352	C	G	0.25066	-0.0218379	0.0190102	5.07241	0.534561	23.974
rs56356382	19	19p13.3	4064057	C	T	0.253541	0.0272334	0.0238515	2.21941	0.898454	14.6365
rs56267960	19	19p13.3	4080044	G	C	0.255614	0.0280928	0.0247118	1.72323	0.943314	13.3719
rs9652482	15	15q23	69982535	G	A	0.261082	-0.0218052	0.0194025	6.58511	0.360924	22.2333
rs10220831	15	15q23	69992114	C	T	0.263664	-0.0213182	0.0190721	5.22698	0.515048	22.6699
rs4776469	15	15q23	69992234	G	C	0.272085	-0.0209345	0.0190612	5.26332	0.510511	11.309
rs4777182	15	15q23	69998612	A	G	0.27232	-0.0210237	0.0191519	5.04444	0.538126	10.96
rs72742677	15	15q21.3	56765899	G	A	0.294374	0.0308768	0.0294465	7.18096	0.304436	9.42176
rs72978905	19	19p13.3	4080391	G	A	0.295379	0.0258592	0.0247127	1.63949	0.949696	0
rs67820526	19	19p13.3	4083916	A	G	0.296071	0.0260516	0.0249322	1.1241	0.980468	5.40037
rs2744965	6	6p21.31	34589632	T	C	0.297285	-0.0273343	0.0262257	1.2554	0.97406	30.0941
rs4641285	1	1q42.13	228878663	A	G	0.307618	0.0259056	0.0253919	11.549	0.0728195	22.7174
rs77699201	15	15q21.3	56767730	C	T	0.312983	0.0297805	0.0295154	8.58296	0.198426	14.3769
rs11072110	15	15q23	69987882	T	C	0.316579	-0.0191082	0.0190793	3.82713	0.700057	16.9254
rs72742674	15	15q21.3	56759941	A	C	0.31998	0.0302741	0.0304415	7.17274	0.305167	17.8609
rs142215530	15	15q21.3	56777691	G	A	0.32248	0.0291568	0.0294699	7.75894	0.256301	24.3144
rs11636802	15	15q21.3	56775597	G	A	0.330763	0.0285913	0.0293974	7.79136	0.253791	0
rs17238775	15	15q21.3	56779185	G	T	0.335706	0.0283903	0.0294908	7.67017	0.263277	0
rs112540634	6	6p21.31	34623905	T	C	0.338756	-0.025326	0.0264744	1.30212	0.971541	16.4457
rs72742686	15	15q21.3	56783550	A	G	0.350508	0.0278041	0.0297814	6.62411	0.357012	12.249
rs1365171	15	15q23	69980917	A	C	0.351819	-0.0179151	0.0192415	6.02003	0.42095	20.1771
rs6907508	6	6p21.31	34592090	G	A	0.355868	-0.0262231	0.0284025	2.58253	0.859119	13.8339
rs72742676	15	15q21.3	56761558	C	T	0.366909	0.0273528	0.0303153	6.92616	0.32773	21.6761
rs72742680	15	15q21.3	56772174	T	C	0.370464	0.0265486	0.0296432	6.73855	0.345704	15.0956
rs16976932	15	15q21.3	56781255	A	G	0.384678	0.0257639	0.0296372	6.96817	0.323801	15.795
rs72742684	15	15q21.3	56780767	T	C	0.391263	0.0254004	0.0296274	7.02877	0.318195	26.3132
rs919054	15	15q23	69990537	A	G	0.391378	-0.0164453	0.0191866	4.57731	0.59905	13.9288
rs2814986	6	6p21.31	34602685	C	T	0.393111	-0.0224139	0.0262462	1.18234	0.977748	18.3864
rs7181030	15	15q23	70046503	C	G	0.395478	-0.0162047	0.0190706	4.60945	0.594787	20.172
rs11636793	15	15q21.3	56775521	G	C	0.398155	0.0249212	0.0294953	7.89204	0.24612	16.6951
rs1711483	15	15q21.3	56762906	A	G	0.402106	-0.025416	0.0303343	6.76506	0.343122	20.5634
rs2744954	6	6p21.31	34621470	G	A	0.404462	-0.0218864	0.0262528	1.18558	0.977591	17.9058
rs2744956	6	6p21.31	34618937	C	T	0.405253	-0.021869	0.0262762	1.19405	0.977178	29.3568
rs2814994	6	6p21.31	34620153	A	T	0.413421	-0.0214806	0.0262634	1.20283	0.976745	20.7235
rs4777190	15	15q23	70043619	C	T	0.424776	-0.0149536	0.0187351	6.06067	0.416428	11.3226
rs4458527	4	4q25	109018062	C	G	0.429165	-0.0149692	0.0189335	7.20037	0.302715	16.3565
rs10169613	2	2q13	111934977	T	C	0.430567	0.0146262	0.018556	5.196	0.518932	32.0827
rs4848406	2	2q13	111933758	A	G	0.431224	0.0146051	0.0185556	6.44983	0.374729	16.8856
rs1346139	15	15q23	70037839	C	T	0.435153	-0.0146397	0.0187592	6.54217	0.365267	19.2545
rs9383692	6	6q25.2	154471682	G	A	0.438446	-0.0144545	0.0186554	12.0208	0.0615069	19.6097
rs6760053	2	2q13	111932997	G	C	0.450793	0.0139911	0.0185536	6.99368	0.321432	17.498
rs6826742	4	4q25	109008266	T	G	0.451593	-0.0142241	0.0188959	7.87706	0.247249	30.9074
rs10211562	2	2q13	111930796	T	G	0.453132	0.0139244	0.0185608	7.3362	0.290871	16.35
rs6726007	2	2q13	111932122	T	A	0.456973	0.0138096	0.0185653	7.03198	0.3179	18.7194
rs4869819	6	6q25.2	154472693	A	T	0.457267	-0.0139084	0.0187103	13.0711	0.0419204	16.8192
rs7567184	2	2q13	111931072	G	C	0.458402	0.0137691	0.0185698	7.11264	0.310556	17.7786
rs11899831	2	2q13	111932694	A	G	0.458666	0.0137505	0.0185556	6.88282	0.331821	11.3388
rs76967117	6	6p21.31	34603691	A	G	0.462076	-0.0209682	0.0285114	2.67893	0.847929	17.8515
rs12332579	5	5p15.33	1311198	T	C	0.464793	0.0177034	0.0242188	4.82964	0.565842	17.7471
rs2651838	11	11p15.5	2319531	T	A	0.464803	-0.0138288	0.0189186	4.47349	0.612878	8.17134
rs2165107	2	2q13	111931350	G	C	0.471164	0.0133792	0.0185671	7.14225	0.307892	19.348
rs7596789	2	2q13	111932616	A	G	0.473638	0.0133003	0.018561	6.93725	0.32669	12.9048
rs145294670	6	6p21.31	34622561	A	A	0.518977	-0.0183469	0.0284481	2.55031	0.862795	13.9428
rs12211218	6	6p25.2	2964361	T	C	0.523855	0.0182411	0.0286173	2.24156	0.896196	17.0603
rs7565457	2	2q13	111935478	T	C	0.524386	0.0118313	0.0185852	4.61223	0.594418	8.40673
rs150607545	6	6p25.2	2966404	G	G	0.527288	0.018136	0.0286893	2.38557	0.881048	15.9828
rs73718779	6	6p25.2	2969278	T	C	0.532518	0.0179088	0.0286924	2.11632	0.908696	11.3726
rs3800461	6	6p21.31	34616322	C	G	0.534676	-0.0176784	0.0284729	2.65687	0.850515	9.36004
rs41270187	1	1q42.13	228878871	C	T	0.535414	0.0139893	0.022572	7.75816	0.256362	30.9798
rs10189015	2	2q13	111918472	A	G	0.539638	0.0113108	0.0184407	9.66444	0.139513	17.6655
rs7775025	6	6p25.2	2966463	G	T	0.541095	0.0175278	0.0286797	2.22716	0.897667	14.1323
rs6939693	6	6p25.2	2963906	T	C	0.545238	0.0172946	0.0285904	2.26882	0.893391	14.4156
rs55803839	6	6p25.2	2964056	C	T	0.546705	0.017232	0.0285912	2.26223	0.894072	12.8751
rs305089	16	16q24.1	85981030	C	T	0.557104	-0.0115858	0.0197323	9.23581	0.160744	0
rs7565445	2	2q13	111935461	T	C	0.571848	0.0105063	0.0185843	4.76835	0.573848	0
rs7562480	2	2q13	111935232	T	C	0.577358	0.0103418	0.0185588	4.98839	0.545303	0
rs3789065	2	2q13	111915022	G	C	0.587173	0.0100089	0.0184347	9.35042	0.154808	0
rs1801075	5	5p15.33	1317949	T	C	0.602129	0.0125255	0.0240255	5.68718	0.459128	0
rs6554759	5	5p15.33	1317102	A	G	0.6105	0.0122306	0.0240116	5.63424	0.465383	0
rs34880677	5	5p15.33	1322654	G	A	0.613097	-0.0121701	0.0240678	5.16835	0.52241	0
rs3789064	2	2q13	111915322	C	T	0.613249	0.0093241	0.0184475	9.08589	0.168805	0
rs3789061	2	2q13	111918230	C	T	0.613302	0.0093192	0.0184405	9.4096	0.151819	0
rs35595862	5	5p15.33	1340252	A	G	0.613734	-0.0120989	0.0239701	6.70456	0.349035	0
rs2241844	2	2q13	111879364	T	C	0.622276	0.0090959	0.0184641	10.5408	0.103649	0
rs3789068	2	2q13	111909247	G	A	0.629686	0.00888874	0.0184349	10.1184	0.119753	0
rs2651823	11	11p15.5	2321650	G	A	0.632659	-0.00904989	0.0189333	4.16858	0.653875	0
rs2241842	2	2q13	111879415	G	A	0.635259	0.00874834	0.0184433	10.7629	0.0959858	0
rs11674517	2	2q13	111903832	T	C	0.644894	0.00849584	0.0184345	10.4185	0.108098	0
rs4777179	15	15q23	69984593	T	C	0.647073	-0.00868915	0.0189789	3.77425	0.707194	0
rs12224967	11	11p15.5	2321284	A	G	0.653579	0.00861906	0.0192049	5.3178	0.503746	0
rs10073340	5	5p15.33	1321873	T	C	0.661868	-0.0105266	0.0240698	5.15523	0.524064	0
rs4627572	2	2q13	111873378	C	T	0.676053	0.00770626	0.0184424	10.0349	0.12319	39.6379
rs4849402	2	2q13	111873932	A	G	0.678021	0.0076547	0.0184377	10.0224	0.123712	0
rs1837368	2	2q13	111874508	C	T	0.679394	0.00762101	0.0184399	9.78209	0.134134	0
rs17158413	15	15q25.2	83235408	A	G	0.687925	-0.00872293	0.0217165	7.06568	0.314816	0
rs305061	16	16q24.1	85975659	T	C	0.688796	-0.00785193	0.0196058	11.275	0.0802412	0
rs2241841	2	2q13	111879467	A	G	0.690415	0.00734434	0.0184396	10.1536	0.118331	0
rs17356118	15	15q25.2	83237899	G	A	0.690893	-0.00865692	0.0217706	4.84257	0.564158	0
rs7577824	2	2q13	111876763	A	G	0.696279	0.00719423	0.0184303	10.5656	0.102768	2.052
rs7602904	2	2q13	111880600	T	C	0.696716	0.00718586	0.0184368	10.9423	0.0901764	0
rs1837366	2	2q13	111874629	T	C	0.696746	0.00718112	0.0184265	10.3436	0.110909	0
rs4869818	6	6q25.2	154471225	A	G	0.697213	-0.00725328	0.0186419	11.0728	0.0861527	55.443
rs3796999	4	4q25	109003752	C	T	0.697777	-0.00724398	0.0186545	6.96955	0.323672	0
rs1054873	2	2q13	111876148	A	G	0.702092	0.00704529	0.0184192	10.088	0.120997	0
rs7593638	2	2q13	111876941	C	A	0.704215	0.00699474	0.0184248	10.2155	0.115866	2.72153
rs1837369	2	2q13	111874276	T	C	0.705498	0.00696926	0.0184416	9.94002	0.127201	54.9978
rs78320072	19	19q13.3	47182842	A	G	0.715844	0.0101478	0.0278771	3.278	0.773232	0
rs78320072	19	19q13.3	47182842	A	G	0.715844	0.0101478	0.0278771	3.278	0.773232	0
rs1821968	2	2q13	111880623	T	C	0.71785	0.00666168	0.0184364	10.8478	0.0931955	2.20585
rs4849403	2	2q13	111874037	C	T	0.722874	0.00654883	0.0184671	9.63011	0.141118	0
rs1837367	2	2q13	111874551	A	G	0.723141	0.00653186	0.0184378	10.1913	0.116822	0
rs137882482	19	19q13.3	47182942	T	C	0.724416	0.00982937	0.0278797	3.30212	0.770084	0
rs137882482	19	19q13.3	47182942	T	C	0.724416	0.00982937	0.0278797	3.30212	0.770084	0
rs60286362	2	2q13	111877493	C	G	0.726013	0.00645798	0.0184285	10.6907	0.0984194	0
rs62009918	15	15q25.2	83215134	T	C	0.727037	-0.00757374	0.0216969	4.623	0.592991	10.5087
rs4302219	2	2q13	111880284	T	G	0.731748	0.00632227	0.0184429	11.2901	0.079813	0
rs56952027	2	2q13	111877104	T	C	0.732006	0.00630993	0.0184254	9.96344	0.1262	0
rs1036935	18	18q21.1	47843534	G	A	0.736523	-0.00757867	0.0225247	2.7897	0.834741	0
rs9949024	18	18q21.1	47839240	G	A	0.736885	-0.00754426	0.0224544	3.53598	0.739176	39.7798
rs17507216	15	15q25.2	83226925	A	G	0.750192	-0.00692204	0.0217411	4.47932	0.612099	32.8917
rs2511710	8	8q22.3	103575949	T	G	0.76093	-0.00632694	0.0207945	4.27131	0.640013	0
rs1439287	2	2q13	111871897	A	G	0.762078	0.00558215	0.018438	10.1654	0.117856	0
rs7240776	18	18q21.1	47842348	T	C	0.765753	-0.00670822	0.0225158	2.77455	0.836565	40.9765
rs138343388	15	15q25.2	83223928	T	T	0.770084	-0.00635083	0.0217297	4.50628	0.608502	33.9635
rs1036934	18	18q21.1	47843566	C	G	0.775489	-0.00642446	0.0225259	2.77484	0.83653	0
rs314675	19	19q13.3	47196079	C	T	0.777456	0.00769204	0.0272154	2.89975	0.82132	23.2111
rs314675	19	19q13.3	47196079	C	T	0.777456	0.00769204	0.0272154	2.89975	0.82132	0
rs4939964	18	18q21.1	47843754	G	A	0.779307	-0.00631314	0.022529	2.75268	0.839186	0
rs314664	19	19q13.3	47203259	A	G	0.781134	0.00759422	0.0273328	2.63586	0.852964	0
rs314664	19	19q13.3	47203259	A	G	0.781134	0.00759422	0.0273328	2.63586	0.852964	4.61642
rs3850610	15	15q25.2	83221392	A	C	0.788092	-0.00575482	0.0214102	7.03204	0.317894	0
rs1950005	6	6q25.2	154481394	A	G	0.789116	-0.00495972	0.0185439	8.89898	0.17934	0
rs1373184	18	18q21.1	47841892	A	G	0.791699	-0.00594705	0.0225177	2.77766	0.83619	32.1015
rs4939626	18	18q21.1	47840555	C	T	0.796342	-0.00582304	0.0225626	2.81528	0.831649	0
rs9479767	6	6q25.2	154476528	C	T	0.796822	-0.00477512	0.0185468	8.94077	0.176937	12.534
rs9383693	6	6q25.2	154474871	T	C	0.797064	-0.00476756	0.0185401	8.79734	0.1853	0
rs6708784	2	2q13	111927379	G	A	0.799652	0.00468681	0.0184667	7.81933	0.251641	1.00107
rs2236256	6	6q25.2	154478440	A	C	0.801233	-0.00466655	0.0185363	8.83672	0.182971	63.3008
rs2236259	6	6q25.2	154478893	C	T	0.812214	-0.00441418	0.0185805	9.6229	0.141457	0
rs7504604	18	18q21.1	47847364	G	A	0.817495	-0.00520906	0.0225727	3.84478	0.697672	11.1936
rs8024033	15	15q15.1	40403657	G	C	0.818751	0.00426341	0.0186052	2.40187	0.879284	14.6763
rs13149699	4	4q35.1	185251371	G	A	0.819874	0.00433944	0.0190571	7.81363	0.252078	0
rs13013222	2	2q33.1	202032184	G	A	0.821029	0.00453769	0.0200586	4.19362	0.650493	9.91766
rs443081	19	19q13.3	47212343	T	C	0.828437	0.00596237	0.0275136	2.06083	0.91402	21.9758
rs443081	19	19q13.3	47212343	T	C	0.828437	0.00596237	0.0275136	2.06083	0.91402	24.8978
rs9322448	6	6q25.2	154479396	G	C	0.833133	-0.00391425	0.0185786	9.80815	0.132967	0
rs10610891	15	15q25.2	83227085	G	G	0.835189	-0.00446609	0.0214664	6.85981	0.334007	12.6198
rs6902403	6	6q25.2	154479003	C	T	0.839699	-0.00375826	0.0185796	9.73461	0.136282	0
rs4278839	18	18q21.1	47837225	C	T	0.844896	-0.00440628	0.022523	2.72796	0.842134	47.4091
rs898518	4	4q25	109016824	A	C	0.84753	-0.00359165	0.0186802	4.88727	0.558351	0
rs874460	19	19q13.3	47176752	A	C	0.853518	0.00505647	0.0273868	3.36625	0.76167	0
rs874460	19	19q13.3	47176752	A	C	0.853518	0.00505647	0.0273868	3.36625	0.76167	0
rs11580020	1	1q42.13	228880466	A	G	0.857566	0.00419244	0.0233597	8.33599	0.214507	0
rs160544	19	19q13.3	47234885	A	G	0.863992	0.00473618	0.0276493	1.97735	0.92177	55.9265
rs160544	19	19q13.3	47234885	A	G	0.863992	0.00473618	0.0276493	1.97735	0.92177	0
rs28648832	15	15q25.2	83236392	G	A	0.864934	-0.0036813	0.0216424	4.23284	0.645199	46.7847
rs2511737	8	8q22.3	103580527	C	A	0.869244	-0.00343374	0.0208587	4.0313	0.672441	0
rs3862689	18	18q21.1	47847254	G	C	0.872371	-0.0036253	0.0225668	4.00924	0.675426	0
rs1476569	4	4q26	114698696	G	A	0.880314	-0.00309878	0.0205802	7.40937	0.284641	3.62316
rs3806624	3	3p24.1	27764623	G	A	0.888665	-0.00259419	0.0185308	5.69448	0.45827	0
rs2511711	8	8q22.3	103576781	T	C	0.889621	-0.00287795	0.0207369	4.22046	0.64687	0
rs2436889	8	8q22.3	103576658	A	G	0.893234	-0.00278224	0.02073	4.20984	0.648302	0
rs2436888	8	8q22.3	103577024	G	C	0.897497	-0.00267293	0.0207488	4.12027	0.660405	0
rs2436887	8	8q22.3	103577741	T	C	0.901715	-0.0025625	0.0207498	4.25621	0.642048	50.0864
rs72751643	15	15q25.2	83228194	C	T	0.902162	-0.00264509	0.0215168	4.05396	0.669374	0
rs2511712	8	8q22.3	103577137	G	T	0.904007	-0.00250654	0.0207837	4.35476	0.628785	0
rs432157	19	19q13.3	47214411	T	C	0.905864	0.0032397	0.0273954	2.61757	0.855084	16.6709
rs432157	19	19q13.3	47214411	T	C	0.905864	0.0032397	0.0273954	2.61757	0.855084	23.8294
rs2436891	8	8q22.3	103576066	A	G	0.90589	-0.00245143	0.0207355	4.14838	0.656605	0
rs2236258	6	6q25.2	154478704	T	C	0.907496	-0.00215995	0.0185886	9.96494	0.126136	0
rs76847942	8	8q22.3	103579665	A	G	0.912215	-0.00229012	0.0207729	4.27667	0.639291	0
rs2436886	8	8q22.3	103577919	G	T	0.912305	-0.00228254	0.0207254	4.34412	0.630214	0
rs694273	19	19q13.3	47215153	T	C	0.920409	0.00273398	0.0273621	2.63909	0.852588	0
rs694273	19	19q13.3	47215153	T	C	0.920409	0.00273398	0.0273621	2.63909	0.852588	0
rs2511713	8	8q22.3	103577865	G	A	0.920577	-0.00206772	0.0207379	4.33796	0.631042	0
rs1644350	19	19q13.3	47214996	A	T	0.930926	0.00238066	0.0274652	2.62972	0.853677	0
rs1644350	19	19q13.3	47214996	A	T	0.930926	0.00238066	0.0274652	2.62972	0.853677	0
rs313841	19	19q13.3	47223949	A	G	0.941924	0.00201119	0.0276064	1.796	0.937472	0
rs313841	19	19q13.3	47223949	A	G	0.941924	0.00201119	0.0276064	1.796	0.937472	0
rs539846	15	15q15.1	40397936	T	G	0.960205	-0.000928316	0.0186048	3.19167	0.784434	0
rs1594	2	2q33.1	202025621	G	A	0.976281	-0.000550533	0.0185169	4.48612	0.611192	0
rs11945240	4	4q26	114703071	G	A	0.976735	-0.000603777	0.0207038	6.89515	0.330653	0
rs3018449	8	8q22.3	103579609	C	T	0.979326	-0.000539339	0.0208129	4.17619	0.652847	45.8131
rs3018450	8	8q22.3	103579622	T	C	0.988729	-0.000293978	0.0208109	4.2096	0.648335	32.5765
rs36081508	15	15q15.1	40403019	G	G	0.995354	-0.000108548	0.0186397	2.71383	0.843811	43.7539

## Sheet: MM vs CLL formatted
rsID	Chromosome	Locus	Position (hg19)	Effect Allele	Other Allele	P	beta	se	Q	Phet	I2
rs3821383	3	3q26.2	169489946	G	A	4.24128e-08	-0.183038	0.0333981	0.798697	0.670757	0
rs7621631	3	3q26.2	169512145	A	C	4.71017e-08	-0.187449	0.0343192	0.82927	0.660581	0
rs1920120	3	3q26.2	169502180	C	T	5.38926e-08	-0.181843	0.0334395	0.585897	0.746061	0
rs12637184	3	3q26.2	169487437	A	G	6.4455e-08	-0.186717	0.0345389	1.10227	0.576295	0
rs1317082	3	3q26.2	169497585	G	A	7.09179e-08	-0.185265	0.0343794	0.908218	0.635014	0
rs3772190	3	3q26.2	169500487	A	G	7.74204e-08	-0.184759	0.0343862	0.929981	0.628141	0
rs3950296	3	3q26.2	169493283	G	C	8.02856e-08	-0.184534	0.0343864	0.991272	0.609183	0
rs9866116	3	3q26.2	169494627	G	A	8.30744e-08	-0.179143	0.0334201	0.648797	0.722962	0
rs2293607	3	3q26.2	169482335	C	T	8.39042e-08	-0.184988	0.0345222	1.18593	0.552685	0
rs10936599	3	3q26.2	169492101	T	C	8.73269e-08	-0.184048	0.0343932	1.04034	0.594418	0
rs1997392	3	3q26.2	169509652	T	C	9.09799e-08	-0.178793	0.0334575	0.519358	0.771299	0
rs9868000	3	3q26.2	169510789	A	G	9.09799e-08	-0.178793	0.0334575	0.519358	0.771299	0
rs7625734	3	3q26.2	169508915	C	T	9.36937e-08	-0.178622	0.0334589	0.527843	0.768034	0
rs1920123	3	3q26.2	169506173	T	C	9.71717e-08	-0.178996	0.0335706	0.518498	0.771631	0
rs1920122	3	3q26.2	169506141	T	C	1.00015e-07	-0.178802	0.0335671	0.528294	0.767861	0
rs13069553	3	3q26.2	169508272	G	A	1.11581e-07	-0.182461	0.0343826	0.728872	0.694588	0
rs6793295	3	3q26.2	169518455	C	T	1.15066e-07	-0.177636	0.0335089	0.621552	0.732878	0
rs2141595	3	3q26.2	169503432	T	C	1.16044e-07	-0.177839	0.033557	0.606373	0.738461	0
rs7643115	3	3q26.2	169512241	A	G	1.26196e-07	-0.182674	0.0345693	0.866585	0.648371	0
rs7633750	3	3q26.2	169509244	A	G	1.41761e-07	-0.176	0.0334412	0.539021	0.763753	0
rs9876206	3	3q26.2	169517436	T	C	1.8558e-07	-0.17822	0.0341861	0.897829	0.638321	0
rs9831661	3	3q26.2	169528523	T	G	2.03889e-07	-0.174118	0.0335115	0.569631	0.752153	0
rs10936601	3	3q26.2	169528449	T	C	2.42875e-07	-0.172817	0.0334715	0.47539	0.788443	0
rs3796145	3	3q26.2	169524862	C	A	4.00664e-07	-0.175363	0.0345977	0.846415	0.654943	0
rs28626343	3	3q26.2	169526272	C	T	4.03809e-07	-0.175309	0.0345972	0.849114	0.654059	0
rs11711621	3	3q26.2	169524016	T	C	4.05104e-07	-0.175281	0.0345958	0.850932	0.653465	0
rs1948915	8	8q24.21	128222421	C	T	7.61106e-07	0.154053	0.0311528	3.63749	0.16223	45.017
rs11991241	8	8q24.21	128219302	C	T	1.19552e-06	0.152383	0.0313778	2.1984	0.333137	9.02475
rs16902043	8	8q24.21	128231945	G	A	4.36673e-06	0.141744	0.03086	1.6237	0.444035	0
rs59294613	7	7q31.33	124554267	A	C	4.41262e-06	-0.148312	0.0323054	2.14802	0.341635	6.89114
rs10271646	7	7q31.33	124549573	C	T	5.27485e-06	-0.146978	0.0322776	1.98241	0.37113	0
rs6989575	8	8q24.21	128226195	T	C	5.62126e-06	0.14294	0.0314836	2.58899	0.274037	22.7497
rs4532534	7	7q31.33	124543902	A	T	5.63115e-06	-0.146565	0.0322846	1.95682	0.375909	0
rs6971909	7	7q31.33	124525517	T	C	5.74527e-06	-0.146412	0.032281	1.9427	0.378572	0
rs10249722	7	7q31.33	124543209	T	C	5.87921e-06	-0.146273	0.032285	1.95744	0.375791	0
rs59670428	7	7q31.33	124520966	A	C	6.05534e-06	-0.146105	0.0322923	1.93091	0.380811	0
rs56356267	7	7q31.33	124557549	G	A	9.43647e-06	-0.144708	0.0326676	3.47367	0.176077	42.424
rs28844358	7	7q31.33	124562695	C	A	9.68322e-06	-0.144504	0.0326627	3.4948	0.174226	42.7722
rs67146030	7	7q31.33	124561790	G	T	1.01338e-05	-0.144195	0.0326655	3.44069	0.179005	41.8721
rs10233596	7	7q31.33	124556659	G	A	1.09245e-05	-0.143735	0.0326818	3.49115	0.174544	42.7123
rs66665074	7	7q31.33	124550526	T	C	1.10252e-05	-0.143393	0.0326187	3.25337	0.196581	38.5252
rs148190371	7	7q31.33	124544470	A	G	1.15003e-05	-0.143168	0.0326356	3.1656	0.205399	36.8208
rs67939974	7	7q31.33	124554364	T	C	1.29039e-05	-0.14247	0.0326636	3.62021	0.163637	44.7547
rs2251795	3	3q26.2	169491729	A	T	1.60267e-05	-0.14679	0.0340259	0.954055	0.620626	0
rs4473974	7	7q31.33	124544026	T	G	1.7633e-05	-0.140112	0.0326379	2.94401	0.229464	32.0656
rs56170777	7	7q31.33	124609596	A	G	1.92135e-05	-0.143358	0.033543	4.53945	0.10334	55.9418
rs59673207	7	7q31.33	124596982	C	G	2.00208e-05	-0.142026	0.033303	3.88245	0.143528	48.4861
rs2170352	7	7q31.33	124605584	A	G	2.23009e-05	-0.140929	0.033234	4.10186	0.128615	51.2416
rs56155943	7	7q31.33	124606346	G	T	2.28416e-05	-0.140751	0.0332342	4.22448	0.120967	52.6568
rs141127958	7	7q31.33	124544562	G	A	2.30118e-05	-0.138185	0.032641	3.43436	0.179571	41.7651
rs59379598	7	7q31.33	124596903	G	C	2.39228e-05	-0.140649	0.0332919	4.02915	0.133377	50.3617
rs67167896	7	7q31.33	124614127	C	T	2.6888e-05	-0.139545	0.033238	4.20777	0.121982	52.4689
rs56144810	7	7q31.33	124619729	T	G	3.06217e-05	-0.138323	0.0331805	2.97107	0.226382	32.6841
rs58618031	7	7q31.33	124583896	C	T	3.16568e-05	-0.136885	0.0328956	2.06689	0.355779	3.23618
rs67870530	7	7q31.33	124591878	G	A	3.43946e-05	-0.137937	0.0333002	3.98121	0.136613	49.7641
rs1009450	7	7q31.33	124628723	G	C	3.44922e-05	-0.138153	0.0333575	4.3098	0.115915	53.5942
rs1031958	7	7q31.33	124627309	T	C	3.56029e-05	-0.13811	0.0334057	4.16613	0.124548	51.9938
rs1031957	7	7q31.33	124627301	C	T	3.58762e-05	-0.138315	0.0334697	4.42028	0.109685	54.754
rs1383748	7	7q31.33	124638201	T	A	4.12467e-05	-0.136928	0.0333938	3.92519	0.140493	49.047
rs17325193	7	7q31.33	124648385	G	A	4.56819e-05	-0.135964	0.0333516	3.40033	0.182654	41.1821
rs55765852	7	7q31.33	124608699	G	C	5.03743e-05	-0.136723	0.0337263	3.50873	0.173017	42.9993
rs1525613	7	7q31.33	124658636	G	A	5.82354e-05	-0.133866	0.0333013	3.58541	0.166509	44.2183
rs66691367	7	7q31.33	124654217	T	G	6.59396e-05	-0.132864	0.0332952	3.70073	0.15718	45.9566
rs7193541	16	16q23.1	74664743	C	T	0.000100911	-0.114668	0.0294897	2.28516	0.318995	12.4788
rs8050262	16	16q23.1	74661159	C	T	0.000120755	-0.113285	0.0294661	1.67208	0.433424	0
rs56143602	16	16q23.1	74694692	C	T	0.000138277	-0.112248	0.029452	1.79197	0.408205	0
rs28616016	16	16q23.1	74676964	C	T	0.000140526	-0.111984	0.0294134	1.80211	0.40614	0
rs5755674	22	22q13.1	35653473	T	C	0.000226882	0.115022	0.0311963	0.967306	0.616527	0
rs5750089	22	22q13.1	35642566	C	G	0.000270289	0.114762	0.0315089	1.6116	0.44673	0
rs4820187	22	22q13.1	35647722	G	A	0.000297157	0.113779	0.0314501	1.60976	0.447142	0
rs1543302	22	22q13.1	35646861	C	A	0.00032625	0.112988	0.0314422	1.52268	0.467041	0
rs2092029	22	22q13.1	35652241	T	C	0.000338844	0.111864	0.0312153	1.33483	0.513032	0
rs9622168	22	22q13.1	35644743	C	G	0.000372225	0.112195	0.031524	1.60151	0.44899	0
rs72919402	2	2q31.1	174750200	C	T	0.000461573	-0.123383	0.0352309	0.196359	0.906486	0
rs7199068	16	16q23.1	74698263	G	C	0.000605195	-0.10138	0.029563	0.551685	0.758933	0
rs6715150	2	2q31.1	174755558	A	G	0.000663471	-0.119868	0.0352114	0.225885	0.893202	0
rs4402594	16	16q23.1	74701360	T	C	0.000780207	-0.0998146	0.0297092	0.528072	0.767946	0
rs3215443	22	22q13.1	35695673	G	GC	0.000916631	0.101916	0.0307445	0.935527	0.626402	0
rs6749558	2	2q31.1	174799170	A	C	0.000933212	-0.115665	0.034945	0.0929602	0.954584	0
rs138729	22	22q13.1	35696898	A	AC	0.00108395	0.100289	0.0306902	0.82853	0.660826	0
rs12933037	16	16q23.1	74660174	A	G	0.00111354	-0.0968598	0.0297102	0.770435	0.680303	0
rs7287861	22	22q13.1	35681366	T	C	0.00112146	0.100027	0.0307007	0.720753	0.697414	0
rs34343506	16	16q23.1	74631873	T	C	0.00118194	-0.0969262	0.0298859	0.879423	0.644222	0
rs7184423	16	16q23.1	74709737	A	C	0.00118573	-0.0962575	0.0296881	0.435489	0.804331	0
rs138722	22	22q13.1	35693778	C	T	0.00121231	0.0990889	0.0306211	0.466823	0.791828	0
rs8051148	16	16q23.1	74647205	C	T	0.00123025	-0.096893	0.0299814	1.15041	0.56259	0
rs1567854	2	2q31.1	174750960	A	T	0.0012518	0.110088	0.0341166	0.568874	0.752438	0
rs4972614	2	2q31.1	174750612	T	G	0.00127347	-0.110021	0.034148	0.548476	0.760151	0
rs5755686	22	22q13.1	35677578	G	A	0.00135198	0.0982502	0.030658	0.575135	0.750086	0
rs13197919	6	6p22.3	15282334	T	C	0.00137503	0.299706	0.0936629	0.468284	0.791249	0
rs5755685	22	22q13.1	35677571	A	G	0.00139482	0.097975	0.0306582	0.588562	0.745067	0
rs138727	22	22q13.1	35694893	A	C	0.00140701	0.0976496	0.0305804	0.540012	0.763375	0
rs2235148	22	22q13.1	35664941	C	T	0.0014421	0.0977197	0.0306708	0.512632	0.773898	0
rs16866	2	2q31.1	174833833	A	G	0.0015518	-0.109705	0.0346639	0.669669	0.715456	0
rs36222597	22	22q13.1	35682888	T	TTATGA	0.00155364	0.0968698	0.0306117	0.63493	0.727992	0
rs4821389	22	22q13.1	35675395	A	G	0.00155738	0.0969593	0.0306467	0.639971	0.72616	0
rs138742	22	22q13.1	35699759	A	G	0.00156339	0.0970536	0.0306874	0.666023	0.716762	0
rs9607261	22	22q13.1	35670737	C	G	0.00158709	0.0966998	0.030618	0.632292	0.728953	0
rs72911133	2	2q31.1	174772660	A	G	0.0015888	-0.109889	0.0347975	0.194422	0.907364	0
rs9306298	22	22q13.1	35677701	C	T	0.00159244	0.0967373	0.0306394	0.566585	0.7533	0
rs138726	22	22q13.1	35694295	G	A	0.00161171	0.0964784	0.0305914	0.603582	0.739493	0
rs741996	22	22q13.1	35684059	T	C	0.00161418	0.096491	0.0305997	0.57818	0.748945	0
rs5750094	22	22q13.1	35684853	A	G	0.00162806	0.0963972	0.0305942	0.584624	0.746536	0
rs5755676	22	22q13.1	35657381	C	A	0.00164445	0.0964323	0.0306338	0.824468	0.662169	0
rs4509	22	22q13.1	35694209	A	G	0.00167124	0.0961531	0.030591	0.618247	0.73409	0
rs2038010	22	22q13.1	35679411	A	G	0.00167491	0.0961656	0.0306013	0.551154	0.759134	0
rs1474557	22	22q13.1	35690179	C	T	0.00168281	0.0960903	0.0305907	0.614292	0.735543	0
rs1474558	22	22q13.1	35690183	G	A	0.00168281	0.0960903	0.0305907	0.614292	0.735543	0
rs2235149	22	22q13.1	35672512	A	G	0.00168457	0.0961466	0.0306116	0.625682	0.731366	0
rs5755679	22	22q13.1	35673843	C	T	0.00168772	0.0961106	0.0306055	0.605934	0.738623	0
rs5755692	22	22q13.1	35692543	C	A	0.00169188	0.0960424	0.0305908	0.615917	0.734946	0
rs4821391	22	22q13.1	35688498	A	T	0.00169215	0.0960439	0.0305917	0.612654	0.736146	0
rs4821393	22	22q13.1	35691835	A	C	0.00170115	0.0960242	0.0306006	0.618235	0.734094	0
rs6518948	22	22q13.1	35683055	T	G	0.00170153	0.0959999	0.0305935	0.600958	0.740463	0
rs5755690	22	22q13.1	35686393	T	C	0.00170473	0.0959832	0.0305936	0.640874	0.725832	0
rs2072705	22	22q13.1	35682444	C	T	0.00170499	0.0959823	0.0305937	0.600349	0.740689	0
rs741995	22	22q13.1	35683238	C	T	0.00170986	0.0959557	0.0305934	0.602679	0.739826	0
rs6518947	22	22q13.1	35679658	T	C	0.00172935	0.0958925	0.0306057	0.563217	0.754569	0
rs68156677	22	22q13.1	35691117	C	CT	0.00173329	0.0958478	0.0305979	0.62467	0.731736	0
rs2005954	22	22q13.1	35683802	A	G	0.00173449	0.095825	0.0305926	0.594768	0.742759	0
rs5755683	22	22q13.1	35675537	A	G	0.00173631	0.0958279	0.0305966	0.573558	0.750678	0
rs760512	22	22q13.1	35669795	C	T	0.0017367	0.0959115	0.0306239	0.675336	0.713432	0
rs4463	22	22q13.1	35697804	CT	C	0.00174363	0.0959247	0.0306396	0.728514	0.694713	0
rs5755689	22	22q13.1	35686183	G	A	0.00176925	0.0957656	0.0306307	0.645271	0.724238	0
rs4462	22	22q13.1	35697392	G	A	0.00178062	0.0956328	0.0306067	0.643316	0.724946	0
rs5755684	22	22q13.1	35676151	A	G	0.0017854	0.0957226	0.0306431	0.521517	0.770467	0
rs8142590	22	22q13.1	35674777	A	G	0.00178637	0.0955905	0.0306024	0.577962	0.749026	0
rs2235150	22	22q13.1	35672843	G	T	0.00178907	0.0955663	0.030599	0.586462	0.74585	0
rs932290	22	22q13.1	35672183	A	G	0.00179245	0.095548	0.0305986	0.586276	0.745919	0
rs1543303	22	22q13.1	35681893	C	G	0.00181627	0.0954159	0.0305944	0.628318	0.730403	0
rs4254590	22	22q13.1	35675482	G	A	0.00181956	0.0954239	0.0306022	0.593467	0.743242	0
rs2235145	22	22q13.1	35654133	G	T	0.00182301	0.0958599	0.0307475	0.708119	0.701833	0
rs1534877	22	22q13.1	35654635	T	C	0.00182857	0.0958112	0.0307408	0.681576	0.71121	0
rs8142763	22	22q13.1	35674911	A	G	0.00183281	0.0953506	0.0305997	0.598302	0.741447	0
rs138743	22	22q13.1	35699765	A	G	0.00186364	0.0954944	0.0306943	0.645551	0.724136	0
rs760513	22	22q13.1	35669809	T	C	0.00186632	0.0952292	0.0306132	0.603989	0.739342	0
rs4821392	22	22q13.1	35690532	G	A	0.00187198	0.095112	0.0305843	0.581028	0.747879	0
rs713770	22	22q13.1	35667975	G	A	0.00189739	0.0950419	0.030601	0.611888	0.736428	0
rs4821387	22	22q13.1	35669441	G	A	0.00190047	0.0950194	0.0305985	0.614413	0.735499	0
rs71551042	6	6p22.3	15256320	C	G	0.00190446	0.364005	0.117242	0.100588	0.751125	0
rs4821388	22	22q13.1	35669513	C	T	0.00190964	0.0949983	0.0306058	0.605452	0.738802	0
rs71551045	6	6p22.3	15275792	G	A	0.0019128	0.368138	0.118622	0.168365	0.681569	0
rs72911163	2	2q31.1	174794648	G	C	0.00193162	-0.107933	0.0348109	0.151925	0.926851	0
rs4820189	22	22q13.1	35658225	G	A	0.00194272	0.0948071	0.0305943	0.608946	0.737512	0
rs3215442	22	22q13.1	35655550	T	TA	0.00198503	0.095001	0.0307202	0.67705	0.712821	0
rs4461	22	22q13.1	35695802	A	G	0.00200749	0.0946579	0.0306423	0.554013	0.758049	0
rs9610279	22	22q13.1	35667461	G	A	0.00200882	0.0945829	0.03062	0.63837	0.726741	0
rs12485178	22	22q13.1	35667486	A	G	0.00201076	0.0945763	0.0306207	0.638759	0.7266	0
rs4325816	2	2q31.1	174808899	C	T	0.00202413	-0.107154	0.034715	0.216838	0.897252	0
rs1108268	22	22q13.1	35658022	A	G	0.0020465	0.0943471	0.0305984	0.607802	0.737934	0
rs737755	22	22q13.1	35668052	C	T	0.002067	0.0942564	0.0305984	0.655144	0.720671	0
rs1514044	2	2q31.1	174751827	G	A	0.00208386	-0.10473	0.0340252	0.601121	0.740403	0
rs138744	22	22q13.1	35699883	T	C	0.00208574	0.0942313	0.030617	0.627763	0.730606	0
rs1807543	22	22q13.1	35668779	G	T	0.00209767	0.0942294	0.0306333	0.752059	0.686582	0
rs7569631	2	2q31.1	174816661	G	C	0.00211474	-0.10682	0.0347538	0.253831	0.880808	0
rs72913015	2	2q31.1	174817739	A	G	0.00211523	-0.106818	0.034754	0.253881	0.880786	0
rs6755387	2	2q31.1	174811221	T	C	0.00212484	-0.10665	0.0347144	0.223303	0.894356	0
rs8141767	22	22q13.1	35673101	G	C	0.00213235	0.0940167	0.0306128	0.536289	0.764797	0
rs11089739	22	22q13.1	35685089	T	C	0.00215652	0.094026	0.0306495	0.52831	0.767855	0
rs55998217	2	2q31.1	174816144	G	T	0.00218619	-0.106472	0.0347529	0.22545	0.893396	0
rs5755688	22	22q13.1	35685048	G	A	0.00222693	0.0936256	0.0306149	0.524004	0.769509	0
rs138738	22	22q13.1	35698491	A	G	0.00225014	0.0935311	0.0306151	0.664879	0.717172	0
rs377904	22	22q13.1	35699045	C	A	0.00226357	0.0934834	0.0306174	0.667607	0.716195	0
rs1053593	22	22q13.1	35660875	T	G	0.00227214	0.0933371	0.0305809	0.508621	0.775451	0
rs138741	22	22q13.1	35699663	A	G	0.00228378	0.0934122	0.0306208	0.671248	0.714892	0
rs138748	22	22q13.1	35700519	T	G	0.0023136	0.0941926	0.0309162	0.956358	0.619911	0
rs138745	22	22q13.1	35700255	G	A	0.0023197	0.0932806	0.0306248	0.67251	0.714441	0
rs72911183	2	2q31.1	174802296	C	T	0.00233047	-0.10576	0.0347378	0.224351	0.893887	0
rs138769	22	22q13.1	35704221	C	G	0.00236488	0.0941953	0.0309841	0.760027	0.683852	0
rs4510	22	22q13.1	35699453	G	A	0.00238164	0.0930374	0.0306247	0.692428	0.707361	0
rs138753	22	22q13.1	35701426	A	G	0.00239419	0.0930607	0.0306483	0.64775	0.723341	0
rs138752	22	22q13.1	35701223	A	G	0.00240313	0.0930073	0.0306421	0.656921	0.720031	0
rs112883732	2	2q31.1	174802976	A	G	0.00241327	-0.105533	0.0347834	0.21784	0.896802	0
rs138746	22	22q13.1	35700467	A	G	0.00242059	0.092934	0.03064	0.685568	0.709791	0
rs138756	22	22q13.1	35701609	T	C	0.00242215	0.0930361	0.0306756	0.68209	0.711027	0
rs112634351	22	22q13.1	35701898	AGAGTG	A	0.00242262	0.093233	0.0307411	0.710213	0.701099	0
rs72913032	2	2q31.1	174826378	C	T	0.00249205	-0.105095	0.0347501	0.178037	0.914829	0
rs6755906	2	2q31.1	174832579	C	T	0.0025297	-0.104837	0.034717	0.285398	0.867015	0
rs138762	22	22q13.1	35702174	T	A	0.00254291	0.0925394	0.0306606	0.630147	0.729735	0
rs138755	22	22q13.1	35701573	G	A	0.00254547	0.0925431	0.0306649	0.660285	0.718821	0
rs138751	22	22q13.1	35700804	T	A	0.00261531	0.0922091	0.0306376	0.715323	0.69931	0
rs138740	22	22q13.1	35699582	T	C	0.00264193	0.0921305	0.0306428	0.56975	0.752108	0
rs7594333	2	2q31.1	174828092	C	G	0.00264366	-0.104495	0.0347574	0.163424	0.921537	0
rs2267330	22	22q13.1	35704612	C	G	0.0026535	-0.0923787	0.0307389	0.772853	0.679481	0
rs138764	22	22q13.1	35703128	C	T	0.00267063	0.092113	0.0306705	0.654525	0.720894	0
rs16862227	2	2q31.1	174832967	T	G	0.00267743	-0.104083	0.034665	0.210523	0.900089	0
rs138736	22	22q13.1	35698415	A	G	0.00274827	0.0918137	0.03066	0.611433	0.736595	0
rs115071937	2	2q31.1	174798731	A	G	0.00277842	-0.103992	0.0347656	0.178179	0.914764	0
rs138773	22	22q13.1	35705942	C	G	0.00288118	0.0913545	0.0306544	0.743668	0.689469	0
rs138767	22	22q13.1	35703366	C	T	0.00293719	0.0912191	0.0306698	0.623433	0.732189	0
rs71551043	6	6p22.3	15269509	T	G	0.00300741	0.330457	0.111378	0.0293176	0.864048	0
rs71551046	6	6p22.3	15279858	T	C	0.00302806	0.33022	0.111377	0.0330303	0.855785	0
rs138749	22	22q13.1	35700763	G	A	0.00304368	0.0909336	0.0306867	0.729169	0.694485	0
rs138750	22	22q13.1	35700767	A	G	0.00306452	0.0908538	0.0306815	0.733467	0.692994	0
rs34340185	6	6p22.3	15279157	A	G	0.00318563	0.329331	0.111667	0.0321027	0.857803	0
rs147761853	6	6p22.3	15273801	A	G	0.00319432	0.328113	0.111285	0.0438124	0.834203	0
rs144184252	6	6p22.3	15273285	G	A	0.00320362	0.328033	0.111292	0.0443213	0.833257	0
rs6745833	2	2q31.1	174798495	G	C	0.00321105	-0.0990833	0.0336243	0.496827	0.780037	0
rs138765	22	22q13.1	35703281	G	A	0.00334714	0.0900521	0.0306935	0.678255	0.712392	0
rs9610275	22	22q13.1	35657286	G	A	0.00344077	0.0894687	0.030584	0.452434	0.797545	0
rs138759	22	22q13.1	35701723	A	G	0.00360521	0.0898577	0.0308706	0.721899	0.697014	0
rs35660009	6	6p22.3	15213759	C	T	0.00366819	0.245091	0.0843578	0.183704	0.91224	0
rs138735	22	22q13.1	35698351	G	T	0.00371654	0.0896723	0.030908	0.513567	0.773535	0
rs11089738	22	22q13.1	35685074	G	A	0.00373508	0.0890304	0.0307032	0.385345	0.824752	0
rs138721	22	22q13.1	35693744	C	G	0.00376058	0.088593	0.0305749	0.787476	0.674531	0
rs115907768	6	6p22.3	15273533	T	G	0.00386664	0.320726	0.111022	0.107462	0.743052	0
rs2413338	22	22q13.1	35663523	T	C	0.00424812	0.0872871	0.0305293	1.10007	0.576931	0
rs3788509	22	22q13.1	35707236	A	G	0.00425896	-0.0881299	0.0308328	0.851271	0.653354	0
rs4465	22	22q13.1	35708790	T	C	0.0045578	0.087198	0.0307389	0.539309	0.763643	0
rs138774	22	22q13.1	35708799	A	G	0.00458809	0.0871373	0.0307404	0.541565	0.762782	0
rs6433457	2	2q31.1	174816356	A	G	0.00479022	-0.0949537	0.0336618	0.494907	0.780786	0
rs4566417	2	2q31.1	174808339	G	A	0.00492225	-0.0945462	0.0336214	0.449598	0.798677	0
rs138775	22	22q13.1	35709065	A	G	0.00504393	0.0861722	0.0307295	0.583827	0.746833	0
rs6757221	2	2q31.1	174797581	G	T	0.00546855	-0.0936499	0.0337106	0.292329	0.864015	0
rs138779	22	22q13.1	35712177	T	C	0.00572488	0.0848251	0.0306988	0.584336	0.746643	0
rs66770364	2	2q31.1	174807615	C	T	0.00589799	-0.0925786	0.0336234	0.469997	0.790572	0
rs57645908	2	2q31.1	174801862	A	T	0.00594826	-0.0925222	0.0336369	0.532986	0.766061	0
rs138778	22	22q13.1	35712132	T	C	0.0060121	0.0843979	0.0307223	0.546495	0.760904	0
rs138747	22	22q13.1	35700488	T	A	0.00616417	0.115669	0.0422317	0.0466207	0.829051	0
rs66766907	2	2q31.1	174817393	T	C	0.00639411	-0.0918499	0.0336834	0.478893	0.787064	0
rs148811859	6	6p22.3	15212702	T	C	0.0065307	0.229118	0.0842384	0.366447	0.832582	0
rs138777	22	22q13.1	35711098	G	A	0.00684474	0.0830801	0.0307214	0.61156	0.736549	0
rs71551035	6	6p22.3	15209987	C	G	0.00689459	0.249967	0.0925154	0.151528	0.69708	0
rs6746356	2	2q31.1	174815898	C	A	0.0073662	-0.0901266	0.0336316	0.624216	0.731903	0
rs6480	22	22q13.1	35710210	ATG	A	0.00800662	0.0815258	0.0307437	0.610246	0.737033	0
rs13198600	6	6p22.3	15240441	G	A	0.00833828	0.315294	0.119518	0.0283288	0.866338	0
rs34229995	6	6p22.3	15244018	G	C	0.0084598	0.314448	0.119419	0.0292772	0.864141	0
rs35147300	6	6p22.3	15254767	T	C	0.00934957	0.308051	0.118527	0.0336873	0.854374	0
rs139637361	6	6p22.3	15229574	G	A	0.00947304	0.310081	0.119515	0.03413	0.853431	0
rs34144528	6	6p22.3	15230298	C	T	0.00958767	0.309577	0.119511	0.0373682	0.846717	0
rs71551041	6	6p22.3	15224991	C	T	0.00996041	0.307818	0.119439	0.0362291	0.849043	0
rs71551040	6	6p22.3	15223941	A	T	0.0101056	0.30715	0.119412	0.0368381	0.847795	0
rs13213534	6	6p22.3	15203168	T	C	0.0102922	0.235282	0.0916974	0.244195	0.621192	0
rs34488826	6	6p22.3	15255694	C	G	0.0106971	0.300066	0.11756	0.0794092	0.7781	0
rs141665685	6	6p22.3	15225448	T	C	0.0108201	0.304116	0.119333	0.0545994	0.815245	0
rs34816488	6	6p22.3	15217575	T	C	0.0115958	0.262045	0.103812	0.150228	0.698318	0
rs114138200	6	6p22.3	15213589	T	C	0.0121285	0.260521	0.10386	0.228327	0.632767	0
rs141165349	6	6p22.3	15213440	T	C	0.0122727	0.259519	0.103633	0.225371	0.634978	0
rs35378362	6	6p22.3	15212236	A	G	0.0141297	0.253533	0.103316	0.199141	0.655415	0
rs34677259	6	6p22.3	15212062	C	T	0.0141692	0.253414	0.10331	0.199518	0.65511	0
rs138728	22	22q13.1	35696077	C	G	0.0349116	0.0910566	0.0431674	6.80443e-06	0.997919	0
rs34562254	17	17p11.2	16842991	A	G	0.0772377	-0.0857732	0.0485433	0.646908	0.723645	0
rs3751984	17	17p11.2	16837984	T	C	0.0825181	-0.083697	0.0482054	1.6323	0.442131	0
rs4792799	17	17p11.2	16840996	A	G	0.100563	-0.0797968	0.0485934	0.979008	0.61293	0
rs4792800	17	17p11.2	16845167	G	A	0.12295	-0.0727327	0.0471522	1.33374	0.513311	0
rs3751985	17	17p11.2	16837976	G	T	0.130501	-0.071637	0.0473749	1.24621	0.536278	0
rs4561508	17	17p11.2	16848750	T	C	0.132413	-0.0714433	0.0474815	2.03198	0.362044	1.57366
rs4792798	17	17p11.2	16840862	A	G	0.133229	-0.070179	0.0467396	0.981474	0.612175	0
rs11871721	17	17p11.2	16840611	G	C	0.135809	-0.0697366	0.0467535	0.960166	0.618732	0
rs74892229	17	17p11.2	16854480	A	G	0.137876	-0.0705844	0.0475717	1.78137	0.410374	0
rs4500785	17	17p11.2	16848565	G	C	0.143187	-0.0690745	0.0471813	1.43628	0.487658	0
rs34599047	6	6q21	106629690	C	T	0.145979	-0.0532963	0.036658	0.299448	0.860945	0
rs57166795	17	17p11.2	16857177	A	G	0.1463	-0.0690842	0.0475548	1.54248	0.462439	0
rs4985726	17	17p11.2	16863638	G	C	0.149063	-0.0688232	0.0476995	1.51254	0.469415	0
rs57293260	17	17p11.2	16856862	T	A	0.149292	-0.0686561	0.0476106	1.72235	0.422665	0
rs34582442	6	6q21	106629696	G	A	0.151038	-0.0526277	0.036652	0.321436	0.851532	0
rs57382045	17	17p11.2	16851450	A	G	0.151096	-0.0682418	0.0475331	1.78156	0.410337	0
rs58647797	17	17p11.2	16841603	C	G	0.152132	-0.0665925	0.0465018	0.976365	0.613741	0
rs55672385	17	17p11.2	16842313	C	A	0.15481	-0.0662957	0.046597	0.892588	0.639996	0
rs9386514	6	6q21	106636902	C	T	0.165069	-0.0506449	0.0364818	0.32696	0.849184	0
rs9373839	6	6q21	106655617	C	T	0.168488	-0.0502216	0.0364697	0.319984	0.85215	0
rs9399978	6	6q21	106655418	G	A	0.170688	-0.0499617	0.0364685	0.579662	0.74839	0
rs9372120	6	6q21	106667535	G	T	0.175368	-0.049159	0.0362756	0.244524	0.884916	0
rs62422878	6	6q21	106676470	T	C	0.186048	-0.0489696	0.0370319	0.494284	0.78103	0
rs3827644	6	6q21	106685195	C	G	0.19576	-0.0470663	0.0363804	0.385184	0.824818	0
rs3804329	6	6q21	106686427	G	A	0.199262	-0.0467116	0.0363895	0.341514	0.843026	0
rs147295	5	5q15	95219261	C	T	0.205744	-0.0399313	0.0315574	2.0853	0.352519	4.09059
rs4273077	17	17p11.2	16849139	G	A	0.207172	-0.0606052	0.0480468	2.56425	0.277447	22.0046
rs1322178	6	6q21	106631780	T	C	0.207892	-0.0460756	0.0365859	0.531825	0.766506	0
rs2299864	6	6q21	106667994	T	C	0.20933	-0.0456771	0.0363842	0.377177	0.828127	0
rs62422881	6	6q21	106702777	C	T	0.211693	-0.0453989	0.0363504	0.39147	0.82223	0
rs9386516	6	6q21	106674631	G	A	0.214949	-0.045134	0.0363964	0.395806	0.820449	0
rs9373842	6	6q21	106732147	G	T	0.221977	-0.0443375	0.0363039	0.327796	0.848828	0
rs9372121	6	6q21	106734089	G	A	0.223565	-0.0441314	0.0362594	0.331239	0.847369	0
rs10484577	6	6q21	106722166	C	A	0.223985	-0.0442139	0.0363601	0.310418	0.856236	0
rs62422886	6	6q21	106722206	G	A	0.224017	-0.0442107	0.03636	0.310398	0.856245	0
rs9398073	6	6q21	106650822	C	G	0.229148	-0.0445256	0.0370257	0.561036	0.755392	0
rs3804333	6	6q21	106727215	T	C	0.231951	-0.0434044	0.0363111	0.33051	0.847678	0
rs77791277	6	6q21	106681990	A	G	0.232573	-0.0436109	0.0365325	0.451383	0.797964	0
rs62422862	6	6q21	106644720	T	C	0.233888	-0.0435578	0.0365907	0.493189	0.781458	0
rs7577599	2	2p23.3	25613146	C	T	0.25095	0.0428783	0.037349	1.44447	0.485665	0
rs6948632	7	7p15.3	21929452	G	T	0.251987	0.0350046	0.0305574	0.551686	0.758932	0
rs11752888	6	6q21	106719059	A	G	0.253539	-0.0416702	0.0364953	0.412044	0.813815	0
rs6761076	2	2p23.3	25607758	C	T	0.254	0.0430456	0.0377365	1.64861	0.438539	0
rs2362475	19	19p13.11	16439835	C	A	0.254706	-0.0391628	0.0343837	5.38596	0.0676788	62.8664
rs9398075	6	6q21	106708961	A	G	0.254764	-0.041561	0.0364937	0.427228	0.80766	0
rs3745318	19	19p13.11	16436262	C	T	0.276273	-0.0375544	0.0344938	5.60819	0.0605617	64.3378
rs11086029	19	19p13.11	16438661	A	T	0.279303	-0.0372027	0.0343869	4.94739	0.084273	59.5746
rs4808485	19	19p13.11	16439498	T	C	0.291904	-0.0361357	0.0342858	4.84253	0.088809	58.6993
rs7785157	7	7p15.3	21927082	C	G	0.319194	0.030489	0.0306079	0.855708	0.651907	0
rs11762574	7	7q22.3	106293277	G	A	0.326924	0.0313014	0.0319295	3.07271	0.215164	34.9109
rs57104699	7	7p15.3	21928079	A	C	0.327906	-0.0298844	0.030546	1.27439	0.528774	0
rs75341503	7	7p15.3	21936698	C	A	0.33493	-0.0294348	0.0305267	1.05514	0.590038	0
rs9373843	6	6q21	106754429	G	A	0.338709	-0.0352891	0.0368855	0.936436	0.626117	0
rs55714084	7	7p15.3	21939089	A	C	0.34245	-0.0290578	0.0306086	1.05256	0.590797	0
rs4808046	19	19p13.11	16439390	A	G	0.345941	-0.0322972	0.0342679	4.46359	0.107336	55.193
rs6881175	5	5q23.2	122731402	G	T	0.347667	-0.0383956	0.0408845	1.20759	0.27181	17.1904
rs6879652	5	5q15	95227462	C	T	0.347983	0.0307698	0.0327858	1.35069	0.50898	0
rs7971	7	7p15.3	21940960	G	A	0.359077	-0.0277387	0.0302453	1.51187	0.469571	0
rs1043381	5	5q15	95221337	T	C	0.360273	0.0300193	0.0328136	1.50077	0.472185	0
rs7763652	6	6q21	106787169	T	C	0.373489	-0.0326678	0.0367072	0.965051	0.617223	0
rs9398078	6	6q21	106755595	C	G	0.374677	-0.0327555	0.0368973	0.857281	0.651394	0
rs2015159	5	5q15	95265087	T	C	0.387614	0.0284128	0.032887	2.01526	0.365082	0.757425
rs4487645	7	7p15.3	21938240	A	C	0.402357	-0.0256518	0.030632	1.28843	0.525074	0
rs2546191	5	5q15	95232541	A	G	0.403219	0.027388	0.0327652	1.60389	0.448455	0
rs9986236	5	5q15	95247105	G	A	0.414808	0.0268464	0.0329218	1.78667	0.409288	0
rs11741590	5	5q15	95241127	T	C	0.41925	0.0264618	0.032761	1.80328	0.405904	0
rs3777196	5	5q15	95238160	C	A	0.419452	0.026446	0.0327557	1.71106	0.425059	0
rs3777204	5	5q15	95234350	G	A	0.420854	0.0263819	0.032775	1.72319	0.422487	0
rs1057964	5	5q15	95235627	C	T	0.421811	0.0263103	0.0327534	1.71983	0.423199	0
rs10069748	5	5q15	95241222	C	T	0.42273	0.0262718	0.0327703	1.71587	0.424037	0
rs3777197	5	5q15	95237916	C	T	0.422949	0.0262449	0.0327523	1.72136	0.422874	0
rs7716691	5	5q15	95237040	T	C	0.424158	0.0261775	0.0327534	1.72498	0.42211	0
rs7246669	19	19p13.11	16442023	G	A	0.428194	-0.0278296	0.0351256	5.3929	0.0674445	62.9142
rs4563648	5	5q15	95265556	A	G	0.42927	0.0259522	0.0328325	1.86886	0.39281	0
rs2348984	5	5q15	95236010	C	A	0.43055	0.0258164	0.0327514	1.69061	0.429425	0
rs1458017	5	5q15	95251346	A	G	0.430825	0.0272675	0.0346131	0.804098	0.668948	0
rs889302	5	5q15	95264652	C	A	0.431185	0.0258507	0.0328403	1.82952	0.400612	0
rs10070197	5	5q15	95241868	C	T	0.43423	0.0256065	0.032746	1.75221	0.416403	0
rs2548594	5	5q15	95244414	T	C	0.434433	0.0255941	0.0327446	1.73616	0.419756	0
rs3777194	5	5q15	95245384	T	C	0.435425	0.0255386	0.0327443	1.73865	0.419234	0
rs2270554	5	5q15	95246134	G	T	0.43576	0.0255201	0.0327444	1.73929	0.419101	0
rs1423268	5	5q15	95256974	C	T	0.436443	0.0254647	0.0327219	1.71341	0.424558	0
rs6885567	5	5q15	95258754	G	T	0.439962	0.025283	0.0327391	1.61793	0.445318	0
rs1458018	5	5q15	95253295	T	G	0.441772	0.025183	0.0327391	1.63236	0.442118	0
rs1840829	19	19p13.11	16442609	G	A	0.443539	-0.027048	0.0353	5.12401	0.0771499	60.9681
rs6877329	5	5q15	95261538	G	C	0.44545	0.0249945	0.0327573	1.63909	0.440633	0
rs13361837	5	5q15	95250478	G	T	0.446635	0.0249465	0.0327796	1.54929	0.460866	0
rs17085266	5	5q15	95247634	C	A	0.450515	0.0247213	0.0327627	1.74771	0.417339	0
rs3777193	5	5q15	95246760	A	G	0.452197	0.024612	0.0327392	1.78553	0.409521	0
rs4642392	5	5q15	95255379	A	G	0.45428	0.0244874	0.0327241	1.61117	0.446825	0
rs6090899	20	20q13.13	47358450	G	A	0.457406	-0.0398125	0.0535744	1.2308	0.267251	18.7522
rs2547997	5	5q15	95254171	T	G	0.461736	0.0241109	0.0327598	1.68447	0.430747	0
rs56249828	7	7p15.3	21944607	C	T	0.463518	-0.0226543	0.0309035	2.36326	0.306778	15.3713
rs56333627	7	7p15.3	21939032	A	C	0.470562	-0.0223503	0.0309748	1.22154	0.542932	0
rs13361341	5	5q15	95250273	T	A	0.481837	0.0230617	0.0327883	1.78167	0.410313	0
rs9373846	6	6q21	106778384	G	A	0.490977	-0.0253171	0.0367576	1.17129	0.556746	0
rs10421742	19	19p13.11	16443223	C	T	0.493981	-0.0244563	0.0357552	5.0638	0.0795079	60.504
rs1841010	5	5q15	95251911	C	G	0.498042	0.0221045	0.032623	1.66236	0.435534	0
rs6890954	5	5q15	95229429	C	T	0.524831	0.0210629	0.0331221	1.32801	0.514785	0
rs6556893	5	5q15	95226655	G	A	0.540329	0.0202841	0.0331268	1.4487	0.484639	0
rs73138221	20	20q13.13	47349525	C	T	0.54798	0.0312363	0.051992	2.78469	0.248492	28.1787
rs17085231	5	5q15	95222156	T	C	0.552229	0.0196873	0.0331201	1.59097	0.451363	0
rs11135442	5	5q15	95222511	C	T	0.552301	0.0196841	0.0331206	1.46107	0.48165	0
rs3777208	5	5q15	95228836	G	A	0.555689	0.0195829	0.0332333	1.64062	0.440296	0
rs10035477	5	5q15	95227507	C	T	0.562017	0.0192165	0.0331406	1.25841	0.533015	0
rs60940635	5	5q23.2	122755221	G	A	0.573059	0.0167866	0.0297871	3.73194	0.154746	46.4086
rs2285803	6	6p21.3	31107258	C	T	0.575077	0.0178	0.0317523	0.0702201	0.965499	0
rs3094663	6	6p21.3	31107087	C	T	0.575127	0.0177977	0.0317523	0.0701784	0.965519	0
rs3130464	6	6p21.3	31107245	G	A	0.580738	0.0175375	0.0317531	0.0677386	0.966698	0
rs7706501	5	5q23.2	122755476	T	C	0.58275	0.0163032	0.0296761	3.97767	0.136855	49.7193
rs6066828	20	20q13.13	47344233	T	C	0.590183	0.0277392	0.0515054	2.77444	0.249769	27.9134
rs6884601	5	5q23.2	122753580	C	A	0.594297	0.0157658	0.0296005	4.04217	0.132511	50.5216
rs6942331	6	6p21.3	31109251	G	A	0.596684	0.016888	0.0319139	0.202533	0.903692	0
rs2042340	5	5q15	95235193	C	T	0.601355	0.0172953	0.0331041	1.75068	0.41672	0
rs967546	5	5q15	95232551	A	G	0.612305	0.0167734	0.0330976	1.74007	0.418937	0
rs6066832	20	20q13.13	47354132	A	C	0.617737	0.0261531	0.0524048	2.98981	0.22427	33.1061
rs56219066	5	5q15	95242931	C	T	0.620742	0.0164448	0.0332353	1.74529	0.417844	0
rs1057963	5	5q15	95235748	C	G	0.629099	0.0159692	0.0330628	1.82471	0.401578	0
rs17085249	5	5q15	95236415	A	G	0.632253	0.0158249	0.0330679	1.77331	0.412033	0
rs6125446	20	20q13.13	47348161	G	C	0.632399	0.0246754	0.0515841	2.85092	0.240398	29.8471
rs3777189	5	5q15	95253108	G	C	0.633673	0.0157449	0.0330383	1.67662	0.432442	0
rs3777202	5	5q15	95234392	C	A	0.635223	0.0157162	0.0331294	1.85506	0.395529	0
rs6889029	5	5q15	95251238	A	G	0.639938	0.0154698	0.0330704	1.74234	0.418462	0
rs3130454	6	6p21.3	31108485	A	G	0.641109	0.0148021	0.031754	0.0677347	0.9667	0
rs6876883	5	5q23.2	122727026	A	G	0.645334	0.0136017	0.0295525	4.05544	0.131636	50.6835
rs3777200	5	5q15	95234791	T	C	0.648381	0.0150894	0.0330899	1.82364	0.401793	0
rs7702674	5	5q15	95237365	C	A	0.648522	0.0150686	0.0330585	1.87856	0.390908	0
rs7707090	5	5q23.2	122755606	A	G	0.650459	0.0134242	0.0296259	3.77532	0.151426	47.0244
rs3815768	5	5q15	95236459	T	C	0.65266	0.0148841	0.0330706	1.82911	0.400694	0
rs11739652	5	5q15	95238582	G	C	0.655225	0.0147652	0.0330676	1.8362	0.399276	0
rs1423269	5	5q15	95255724	G	A	0.655669	0.014734	0.0330432	1.73451	0.420103	0
rs11738768	5	5q15	95237780	A	C	0.65575	0.014741	0.0330674	1.83765	0.398988	0
rs6066830	20	20q13.13	47353897	T	C	0.65729	0.0229096	0.0516379	2.96933	0.226578	32.6447
rs3777203	5	5q15	95234377	T	C	0.657505	0.0146884	0.0331298	1.8551	0.395521	0
rs3777188	5	5q15	95254502	C	T	0.659883	0.0145454	0.0330521	1.68966	0.42963	0
rs2829	5	5q15	95258447	C	T	0.662326	0.0144515	0.0330923	1.6924	0.429041	0
rs6125448	20	20q13.13	47353178	A	G	0.664346	0.0226097	0.0521056	3.12541	0.209569	36.0083
rs1458019	5	5q15	95253489	G	A	0.664986	0.0143191	0.0330665	1.67426	0.43295	0
rs3777184	5	5q15	95262044	C	G	0.66865	0.0141664	0.0330991	1.85356	0.395825	0
rs73169654	7	7q36.1	150909716	A	G	0.669027	0.0196595	0.045989	0.693738	0.706898	0
rs3777201	5	5q15	95234630	T	G	0.672498	0.0139817	0.0330755	1.89098	0.388488	0
rs4348209	5	5q23.2	122723593	T	C	0.673401	0.0124424	0.0295205	4.08229	0.12988	51.0079
rs3777192	5	5q15	95246867	A	G	0.674346	0.0138909	0.0330586	1.85754	0.395039	0
rs9942363	5	5q23.2	122716915	C	A	0.674902	0.0123283	0.0293931	4.06241	0.131177	50.7682
rs6122720	20	20q13.13	47351095	A	G	0.675641	0.0216081	0.0516423	2.98726	0.224556	33.0491
rs6063314	20	20q13.13	47353106	C	T	0.675702	0.0215942	0.0516194	2.9801	0.225362	32.8881
rs6066833	20	20q13.13	47354494	C	G	0.67754	0.0214682	0.0516283	2.98493	0.224818	32.9967
rs3777190	5	5q15	95247972	T	C	0.679079	0.0136761	0.0330563	1.82395	0.40173	0
rs11953651	5	5q23.2	122757718	T	C	0.680543	0.0122247	0.0296916	4.89477	0.0865195	59.1401
rs17150385	5	5q23.2	122709629	T	C	0.682134	0.0120389	0.0293952	4.1019	0.128613	51.2421
rs3777183	5	5q15	95263735	A	G	0.682425	0.0136067	0.0332555	2.16743	0.338336	7.72495
rs6887350	5	5q23.2	122711841	T	C	0.684444	0.0119485	0.0294005	4.11541	0.127747	51.4021
rs11741563	5	5q15	95240996	T	C	0.685019	0.0134465	0.0331501	1.70015	0.427383	0
rs3777185	5	5q15	95259862	T	C	0.687967	0.0132736	0.0330506	1.79939	0.406693	0
rs6066829	20	20q13.13	47351630	G	T	0.692416	0.0203503	0.0514444	2.79721	0.246941	28.5002
rs73169651	7	7q36.1	150908886	A	C	0.695748	0.0180031	0.0460358	0.552192	0.75874	0
rs73169650	7	7q36.1	150908757	A	C	0.696194	0.0179758	0.0460371	0.551978	0.758821	0
rs73169649	7	7q36.1	150908508	C	T	0.697015	0.017926	0.0460406	0.552394	0.758663	0
rs6066831	20	20q13.13	47354131	A	C	0.698326	0.0201669	0.0520327	2.96851	0.226671	32.6262
rs73169652	7	7q36.1	150909049	G	A	0.698778	0.017814	0.0460344	0.55357	0.758218	0
rs56156268	5	5q15	95240659	A	G	0.702085	0.0126545	0.0330832	1.60183	0.448918	0
rs3777182	5	5q15	95263752	A	T	0.702493	0.0126855	0.0332118	2.0144	0.36524	0.714806
rs56343427	20	20q13.13	47355273	T	C	0.706343	0.0196884	0.0522556	2.6642	0.263923	24.9305
rs11744881	5	5q15	95240865	T	A	0.710326	0.0122703	0.0330364	1.64297	0.439779	0
rs7729285	5	5q23.2	122754416	G	A	0.715753	0.0107922	0.0296374	5.00021	0.0820764	60.0017
rs13181772	5	5q23.2	122721386	T	C	0.717374	0.0106509	0.0294249	4.11027	0.128076	51.3413
rs9314162	5	5q15	95252594	A	C	0.72422	0.0116673	0.0330683	1.63679	0.44114	0
rs13154717	5	5q23.2	122723264	T	G	0.72878	0.0102431	0.0295404	3.57289	0.167555	44.0229
rs34720256	5	5q23.2	122717460	C	T	0.731394	0.0101611	0.0296008	3.62318	0.163394	44.7999
rs7706662	5	5q23.2	122755562	T	C	0.735372	0.0100212	0.0296495	5.01182	0.0816013	60.0943
rs7197770	16	16p11.2	30715908	C	T	0.738086	0.0111917	0.0334691	0.343807	0.84206	0
rs2223684	20	20q13.13	47354880	C	A	0.738352	0.017239	0.0516083	3.17372	0.204566	36.9826
rs6066835	20	20q13.13	47355009	C	T	0.742992	0.0169254	0.0516185	3.18513	0.203404	37.2081
rs17408002	5	5q23.2	122709327	T	A	0.744555	0.0095901	0.0294331	3.82068	0.14803	47.6533
rs13153729	5	5q23.2	122719682	A	T	0.746235	0.00952186	0.0294241	3.7921	0.15016	47.2588
rs73169642	7	7q36.1	150906453	C	T	0.747494	0.0149303	0.046375	0.613006	0.736016	0
rs885107	16	16p11.2	30672719	C	T	0.748119	0.01064	0.0331339	0.254076	0.8807	0
rs6095272	20	20q13.13	47357517	G	A	0.749149	0.0169428	0.0529857	3.47797	0.175699	42.4952
rs6066837	20	20q13.13	47357337	C	A	0.753813	0.0165948	0.0529144	3.48283	0.175272	42.5754
rs113745074	7	7q36.1	150942349	C	T	0.756064	0.0139789	0.0449984	1.26476	0.531326	0
rs1265844	10	10p12.1	28926249	A	G	0.76196	0.0100653	0.0332288	0.643501	0.724879	0
rs6095271	20	20q13.13	47356176	G	C	0.764841	0.0157537	0.0526652	3.28979	0.193033	39.2059
rs11241689	5	5q23.2	122692080	T	C	0.769925	0.00869838	0.0297408	3.07008	0.215448	34.855
rs61604748	5	5q23.2	122722568	T	C	0.770858	0.00859634	0.0295151	3.7154	0.156031	46.17
rs6095270	20	20q13.13	47356062	C	T	0.771789	0.0153166	0.0528096	3.52418	0.171685	43.2493
rs11960493	5	5q23.2	122736692	G	T	0.773529	0.00857918	0.0298135	2.68637	0.261013	25.55
rs11950066	5	5q23.2	122718044	T	G	0.776313	0.00836252	0.0294324	3.66267	0.1602	45.395
rs12520233	5	5q23.2	122681279	G	T	0.780684	0.00820997	0.0294869	3.85767	0.145317	48.1553
rs1428389	5	5q23.2	122702766	G	T	0.790925	0.00782095	0.0295007	4.34079	0.114133	53.9254
rs13159477	5	5q23.2	122720923	A	T	0.796131	0.00760757	0.0294459	3.834	0.147048	47.8351
rs6595449	5	5q23.2	122750972	C	A	0.801065	0.00747276	0.0296575	3.25155	0.196759	38.4908
rs67456513	16	16p11.2	30714828	T	A	0.80882	0.00803497	0.0332095	0.289803	0.865107	0
rs1265843	10	10p12.1	28925017	C	T	0.812296	0.0078569	0.0330866	0.800023	0.670312	0
rs2115172	5	5q23.2	122685128	G	A	0.813382	0.00694068	0.0294016	3.94037	0.139431	49.2434
rs8058928	16	16p11.2	30704312	G	T	0.814929	0.00777209	0.0332039	0.30609	0.858091	0
rs2115173	5	5q23.2	122685348	C	T	0.81509	0.00687537	0.0293989	3.94854	0.138862	49.3484
rs6595438	5	5q23.2	122683996	C	T	0.816817	0.00680916	0.0293953	3.94272	0.139267	49.2736
rs7735212	5	5q23.2	122688234	G	C	0.818511	0.00674584	0.0293986	3.94806	0.138896	49.3422
rs6063316	20	20q13.13	47358071	G	A	0.819004	-0.0127912	0.055899	0.382267	0.536392	0
rs2407778	5	5q23.2	122700656	C	T	0.819064	0.00674302	0.0294778	5.27841	0.0714181	62.1098
rs6565197	16	16p11.2	30706477	C	T	0.821946	0.00747301	0.033207	0.278161	0.870158	0
rs2532741	10	10p12.1	28863808	G	C	0.822507	0.00759444	0.0338552	0.470378	0.790421	0
rs6891155	5	5q23.2	122684131	G	A	0.823029	0.00657893	0.0294161	3.92224	0.140701	49.0087
rs111684288	7	7q36.1	150913745	A	G	0.823937	0.0099923	0.0449124	0.541869	0.762666	0
rs143819005	7	7q36.1	150917891	C	T	0.82532	0.00988127	0.0447708	0.531367	0.766682	0
rs7782699	7	7q36.1	150915948	T	C	0.826963	0.00978817	0.044777	0.533855	0.765728	0
rs13176035	5	5q23.2	122720020	A	G	0.829327	0.00635909	0.0294996	3.917	0.14107	48.9405
rs7812088	7	7q36.1	150919829	A	G	0.831904	0.00950102	0.044761	0.546202	0.761016	0
rs1047440	5	5q23.2	122681834	T	C	0.837639	0.0060201	0.0293787	3.86647	0.14468	48.2732
rs1122979	7	7q36.1	150915071	A	G	0.837967	0.00916971	0.044841	0.538182	0.764074	0
rs7187359	16	16p11.2	30703155	A	G	0.838453	0.00676949	0.0332045	0.309954	0.856435	0
rs139423	22	22q13.1	39557730	G	A	0.839475	-0.00598883	0.0295649	5.69227	0.0580683	64.8646
rs73169662	7	7q36.1	150922306	C	T	0.851832	0.00849023	0.0454555	0.564501	0.754085	0
rs73169672	7	7q36.1	150948078	T	A	0.852351	0.00859243	0.046166	0.863136	0.64949	0
rs3747481	16	16p11.2	30666367	T	C	0.854254	0.00609645	0.0331881	0.309664	0.856559	0
rs9763676	5	5q23.2	122737422	C	A	0.859343	0.00531912	0.0300158	2.63618	0.267646	24.1327
rs73169678	7	7q36.1	150953205	A	C	0.860526	0.00822711	0.0468234	0.893885	0.639581	0
rs62376438	5	5q23.2	122737208	T	C	0.865596	0.00501448	0.0296268	3.18092	0.203832	37.1252
rs73169671	7	7q36.1	150947689	A	C	0.869301	0.00759768	0.0461736	0.862818	0.649593	0
rs12152983	5	5q23.2	122749608	G	C	0.870541	0.00484585	0.0297344	2.79755	0.246899	28.509
rs61591132	7	7q36.1	150952770	A	G	0.87363	0.00740164	0.0465367	0.97497	0.614169	0
rs73169668	7	7q36.1	150930363	T	C	0.875279	0.00714179	0.0455015	0.674989	0.713556	0
rs7720259	5	5q23.2	122739994	T	G	0.881755	0.00440548	0.0296178	3.31521	0.190595	39.672
rs9765148	5	5q23.2	122737498	T	C	0.884105	0.00431796	0.0296222	3.46423	0.17691	42.267
rs73169679	7	7q36.1	150953855	T	C	0.886124	0.00664377	0.0463918	0.98339	0.611589	0
rs7781265	7	7q36.1	150950940	A	G	0.886136	0.00663308	0.046322	1.26063	0.532424	0
rs11958776	5	5q23.2	122738279	G	C	0.890424	0.00408368	0.0296418	3.24821	0.197088	38.4277
rs1265830	10	10p12.1	28912223	T	C	0.890543	-0.00451463	0.0328057	1.06257	0.58785	0
rs9928572	16	16p11.2	30743522	T	C	0.892306	-0.00449321	0.033188	0.141203	0.931833	0
rs7725869	5	5q23.2	122683671	C	A	0.892589	0.003974	0.0294307	4.30155	0.116394	53.5052
rs78740585	7	7q36.1	150944302	A	G	0.900412	0.00575895	0.0460195	0.627135	0.730835	0
rs7715577	5	5q23.2	122739421	C	G	0.901352	0.00366845	0.0295955	3.32174	0.189974	39.7906
rs8048448	16	16p11.2	30692208	C	T	0.901373	0.0041182	0.0332308	0.414177	0.812948	0
rs11951973	5	5q23.2	122741344	C	T	0.901762	0.00365293	0.0295939	3.31956	0.190181	39.751
rs6599192	3	3p22.1	41992408	A	G	0.902268	-0.00468245	0.0381316	2.1839	0.335562	8.42062
rs62376436	5	5q23.2	122736972	A	G	0.904267	0.00356104	0.0296079	3.41511	0.181309	41.4367
rs11949531	5	5q23.2	122742546	A	G	0.90644	0.00347818	0.0295938	3.30298	0.191764	39.4487
rs11958836	5	5q23.2	122738322	A	G	0.910452	0.00332836	0.0295939	3.37251	0.185212	40.697
rs8051050	16	16p11.2	30687909	G	A	0.910992	0.00371607	0.0332422	0.380433	0.82678	0
rs2807754	10	10p12.1	28887192	T	C	0.911596	-0.00363539	0.0327438	1.10431	0.575709	0
rs11241693	5	5q23.2	122727928	A	G	0.912	0.00327293	0.029615	3.35349	0.186982	40.3606
rs7716119	5	5q23.2	122739951	G	C	0.912206	0.00326365	0.0296004	3.27186	0.194771	38.8727
rs7204278	16	16p11.2	30730274	G	A	0.912207	0.00366154	0.0332096	0.219173	0.896205	0
rs73169674	7	7q36.1	150949408	A	G	0.912714	0.00501465	0.0457478	0.721585	0.697124	0
rs35574017	5	5q23.2	122728913	T	C	0.913223	0.00322428	0.0295878	3.34431	0.187842	40.197
rs10900767	5	5q23.2	122733703	C	T	0.913445	0.00321624	0.0295897	3.3311	0.189087	39.9598
rs62376437	5	5q23.2	122737149	G	A	0.913905	0.00319949	0.0295936	3.37549	0.184936	40.7494
rs35002761	5	5q23.2	122730857	A	G	0.914367	0.00318277	0.0295984	3.34166	0.188091	40.1494
rs890913	5	5q23.2	122735750	T	A	0.91517	0.00315229	0.0295934	3.3756	0.184926	40.7513
rs4836006	5	5q23.2	122738076	G	A	0.915838	0.00312927	0.0296113	3.36803	0.185627	40.6181
rs11241694	5	5q23.2	122741411	C	T	0.91671	0.00309553	0.0296002	3.26431	0.195508	38.7313
rs4836009	5	5q23.2	122745456	A	G	0.920857	0.00294481	0.0296397	3.05124	0.217486	34.4528
rs4836004	5	5q23.2	122737877	T	C	0.923152	0.00285588	0.0296058	3.40192	0.182509	41.2096
rs2772431	10	10p12.1	28890160	T	C	0.924027	-0.00312255	0.0327442	1.12755	0.569056	0
rs8055661	16	16p11.2	30688584	T	C	0.92491	0.00313761	0.0332902	0.396675	0.820093	0
rs4616297	16	16p11.2	30730679	A	G	0.926057	0.00311257	0.0335382	0.236617	0.888422	0
rs2790454	10	10p12.1	28842032	G	A	0.926179	-0.00303401	0.0327459	1.19952	0.548943	0
rs11241692	5	5q23.2	122727819	C	T	0.926204	0.00274132	0.0295969	4.08308	0.129828	51.0174
rs13156123	5	5q23.2	122732050	G	T	0.927908	0.00267765	0.0295946	3.29451	0.192578	39.293
rs6595443	5	5q23.2	122743325	T	A	0.928612	0.00265154	0.0295958	3.22	0.199887	37.8883
rs6884179	5	5q23.2	122746152	G	A	0.929437	0.00262044	0.0295917	3.18021	0.203904	37.1111
rs6595448	5	5q23.2	122750867	C	G	0.93066	0.00259096	0.029776	4.29805	0.116598	53.4673
rs2532742	10	10p12.1	28867220	G	C	0.934337	-0.00269763	0.0327426	1.18145	0.553925	0
rs2790446	10	10p12.1	28801030	G	A	0.93502	-0.00266496	0.0326867	0.753366	0.686133	0
rs2790444	10	10p12.1	28825689	T	C	0.935299	-0.00265718	0.0327319	1.12017	0.571159	0
rs2012189	10	10p12.1	28843022	T	C	0.935327	-0.0026586	0.0327638	1.12756	0.569054	0
rs4836008	5	5q23.2	122745291	C	T	0.935344	0.00240149	0.0296028	3.16105	0.205867	36.7298
rs1265829	10	10p12.1	28911303	C	T	0.936582	-0.00261601	0.0328782	1.16263	0.559162	0
rs2153302	10	10p12.1	28818536	C	A	0.936682	-0.00259552	0.0326724	0.710892	0.700861	0
rs2772432	10	10p12.1	28894295	A	G	0.936761	-0.00259953	0.0327637	1.15187	0.562178	0
rs6595444	5	5q23.2	122743729	C	G	0.937329	-0.00233063	0.0296416	4.07588	0.130297	50.9308
rs2772433	10	10p12.1	28895946	A	G	0.938674	-0.00252063	0.0327623	1.16122	0.559557	0
rs113810201	7	7q36.1	150926254	G	A	0.939649	0.00344808	0.045543	0.644235	0.724613	0
rs6862676	5	5q23.2	122744005	A	C	0.941814	-0.00216369	0.0296439	4.08513	0.129696	51.042
rs7715673	5	5q23.2	122739735	G	A	0.943223	0.0021102	0.0296297	3.00839	0.222196	33.5192
rs10233479	7	7q36.1	150933044	T	C	0.946321	0.00307984	0.0457442	0.646737	0.723707	0
rs2532744	10	10p12.1	28902618	G	T	0.947755	-0.00214721	0.0327685	1.19267	0.550828	0
rs1265831	10	10p12.1	28912850	G	C	0.949662	-0.002074	0.0328522	1.30294	0.52128	0
rs2790457	10	10p12.1	28856819	A	G	0.95075	-0.00202356	0.0327623	1.22105	0.543065	0
rs13174550	5	5q23.2	122725257	T	C	0.951246	0.00181153	0.0296282	2.91028	0.233367	31.2782
rs6565201	16	16p11.2	30747191	T	C	0.95181	-0.00200774	0.0332223	0.235165	0.889067	0
rs2153301	10	10p12.1	28808043	G	C	0.951846	-0.00198337	0.0328435	0.451127	0.798066	0
rs2790455	10	10p12.1	28847077	G	A	0.952919	-0.00193252	0.0327317	1.21105	0.545787	0
rs111632177	7	7q36.1	150931805	A	G	0.953025	0.00269511	0.0457512	0.568461	0.752593	0
rs35969813	16	16p11.2	30714417	C	T	0.953708	-0.00194886	0.0335714	0.43988	0.802567	0
rs6595446	5	5q23.2	122746871	A	C	0.955781	-0.00164624	0.0296897	3.82899	0.147416	47.7669
rs73184243	7	7q22.3	106280500	A	G	0.964844	-0.00144414	0.0327647	1.70521	0.426304	0
rs2289442	16	16p11.2	30739919	C	T	0.965906	-0.00141999	0.0332211	0.170166	0.918436	0
rs2532743	10	10p12.1	28870490	G	T	0.968712	-0.00128423	0.0327409	1.25818	0.533077	0
rs6889862	5	5q23.2	122746995	A	C	0.969781	-0.00112306	0.0296452	4.18723	0.123241	52.2357
rs1265840	10	10p12.1	28919641	T	C	0.971283	-0.00118618	0.0329507	0.954159	0.620593	0
rs8058578	16	16p11.2	30726248	T	C	0.973019	0.00112352	0.0332188	0.226532	0.892913	0
rs1265841	10	10p12.1	28920701	T	A	0.978612	0.000884569	0.0329946	1.00604	0.6047	0
rs8055315	16	16p11.2	30688412	T	C	0.979079	0.000877226	0.0334519	0.439836	0.802585	0
rs35629860	16	16p11.2	30671532	A	G	0.980922	0.000801696	0.0335247	0.494958	0.780767	0
rs7198250	16	16p11.2	30746822	A	C	0.981242	-0.000781448	0.0332363	0.191447	0.908715	0
rs2003424	5	5q23.2	122736579	C	G	0.983145	0.000627605	0.0297076	3.47158	0.17626	42.3894
rs2790462	10	10p12.1	28873202	T	C	0.983628	-0.000672648	0.0327799	1.29382	0.523661	0
rs6868198	5	5q23.2	122750714	A	G	0.983722	-0.000606644	0.0297341	3.77146	0.151718	46.9701
rs13338946	16	16p11.2	30700858	C	T	0.983815	0.000677814	0.0334118	0.226407	0.892969	0
rs2033221	5	5q23.2	122730651	T	G	0.983923	-0.000597584	0.0296554	2.94826	0.228978	32.1633
rs56068542	7	7q22.3	106280071	C	T	0.98479	-0.000624405	0.0327526	1.69952	0.427517	0
rs7711753	5	5q23.2	122733317	A	G	0.984838	0.000562877	0.0296193	3.02568	0.220283	33.8992
rs67128646	16	16p11.2	30672097	C	A	0.985179	0.00062266	0.0335193	0.546589	0.760869	0
rs17150407	5	5q23.2	122724667	A	C	0.985259	0.000546769	0.0295923	3.15991	0.205984	36.7071
rs11948639	5	5q23.2	122741746	T	C	0.985787	0.00052892	0.0296911	2.9339	0.230627	31.8314
rs112348182	7	7q36.1	150954562	A	G	0.986559	-0.00077952	0.0462705	1.03977	0.594588	0
rs17507636	7	7q22.3	106291118	T	C	0.986622	-0.000557211	0.0332317	1.63475	0.44159	0
rs6595442	5	5q23.2	122743242	T	C	0.987546	0.000462295	0.0296174	2.91752	0.232524	31.4487
rs13184896	5	5q23.2	122734005	T	G	0.987795	0.000453103	0.0296189	3.04477	0.218191	34.3137
rs2993984	10	10p12.1	28798656	A	T	0.987861	0.000499001	0.0327975	0.852773	0.652864	0
rs12658906	5	5q23.2	122733395	C	G	0.990098	0.000367465	0.0296089	3.03495	0.219265	34.1011
rs6860168	5	5q23.2	122731568	C	G	0.993536	0.000240136	0.0296407	3.16281	0.205686	36.7651
rs6595440	5	5q23.2	122718736	C	G	0.998307	6.25484e-05	0.0294822	3.08494	0.213852	35.169
